# Supplementary material for: Deep Learning in Cardiothoracic Ratio Calculation and Cardiomegaly Detection
Source: J Clin Med. 2024 Jul 17;13(14):4180. doi: 10.3390/jcm13144180 (PMC11277682; doi:10.3390/jcm13144180)
Supplement: Supplementary file 1 [file jcm-13-04180-s001.zip]

Archive with 1 entries (1 files):
- jcm-3077373-supplementary.xlsx
