# Supplementary material for: Deep Learning in Cardiothoracic Ratio Calculation and Cardiomegaly Detection
Source: J Clin Med. 2024 Jul 17;13(14):4180. doi: 10.3390/jcm13144180 (PMC11277682; doi:10.3390/jcm13144180)
Supplement: Supplementary file 1 [file jcm-13-04180-s001.zip › jcm-3077373-supplementary.xlsx]

## Sheet: Measurements
		W. B.				I. P.				A. L.				K. B.				AVG (researchers)				AI
ID	Position (l - supine; s - standing)	TCD (cm)	TTD (cm)	CTR	Measurement time (sec)	TCD (cm)	TTD (cm)	CTR	Measurement time (sec)	TCD (cm)	TTD (cm)	CTR	Measurement time (sec)	TCD (cm)	TTD (cm)	CTR	Measurement time (sec)	AVG TCD	AVG TTD	AVG CTR	AVG measurement time (sec)	TCD (cm)	TTD (cm)	CTR	Measurement time (ms)
126_1_l.dcm	l	13.9	23.25	0.597849	15.471	14.57	23.17	0.62883	18.6382	14	22.95	0.610022	16.8015	14.58	23.19	0.628719	17.1017	14.2625	23.14	0.616355	17.0031	14.4994	22.7377	0.637681	4.706
142_1_l.dcm	l	18.18	33.71	0.539306	15.843	19	32.82	0.578915	16.2395	18.37	33.46	0.549014	18.0524	18.95	33.59	0.564156	15.2432	18.625	33.395	0.557848	16.3445	18.4537	33.7769	0.546341	4.706
147_1_l.dcm	l	16.22	26.81	0.604998	15.6731	16.14	26.82	0.60179	17.671	15.96	26.39	0.604775	17.4925	16.36	26.68	0.613193	16.9351	16.17	26.675	0.606189	16.9429	15.8175	26.1977	0.603774	4.706
151_1_l.dcm	l	20.6	33.77	0.610009	14.9046	20.71	33.82	0.61236	15.9478	20.58	33.74	0.609959	16.3957	20.88	33.86	0.616657	15.8247	20.6925	33.7975	0.612246	15.7682	15.8175	28.834	0.548571	4.706
160_1_l.dcm	l	18.62	34.2	0.544444	16.1255	19.12	33.2	0.575904	18.3215	18.91	33.74	0.560462	15.6334	18.7	33.21	0.563083	16.0426	18.8375	33.5875	0.560973	16.5308	17.3004	31.3055	0.552632	4.706
169_1_s.dcm	s	22.88	30.63	0.74698	15.8352	22.14	31.2	0.709615	18.7272	20.4	31.17	0.654475	15.78	21.56	31.14	0.692357	17.9467	21.745	31.035	0.700857	17.0723	19.9366	30.4816	0.654054	4.706
1699_1.l.dcm	l	17.86	27.63	0.646399	15.8656	18.33	26.62	0.68858	15.5429	18.12	27.54	0.657952	16.5849	18.4	27.7	0.66426	17.5209	18.1775	27.3725	0.664298	16.3786	17.5008	26.9859	0.648515	4.706
170_1_l.dcm	l	16.02	25.43	0.629965	15.4282	16.12	25.53	0.631414	18.0679	16.07	25.53	0.629456	17.9536	16.36	25.77	0.634847	16.9885	16.1425	25.565	0.63142	17.1096	14.9937	25.2091	0.594771	4.706
1702_1_l.dcm	l	18.56	28.09	0.660733	15.7732	18.67	29.17	0.640041	15.9924	18.66	28.8	0.647917	16.7451	18.48	28.51	0.648194	15.878	18.5925	28.6425	0.649221	16.0972	17.3004	28.0102	0.617647	4.706
1708_1_l.dcm	l	21.32	33.26	0.64101	15.3423	21.78	34.01	0.6404	15.3672	22.14	33.43	0.662279	15.4604	21.83	33.33	0.654965	15.4948	21.7675	33.5075	0.649664	15.4162	20.7605	31.4702	0.659686	4.706
1709_1_l.dcm	l	18.06	31.76	0.56864	15.3847	17.98	30.73	0.585096	17.711	17.78	30.19	0.588937	17.4032	18.19	31.71	0.573636	18.3368	18.0025	31.0975	0.579077	17.2089	15.6305	28.7227	0.544186	4.706
1710_1_l.dcm	l	16.6	31.94	0.519724	15.3841	16.59	31.53	0.526166	17.2587	16.68	31.86	0.52354	16.8813	16.67	31.65	0.526698	18.2041	16.635	31.745	0.524032	16.9321	15.6527	31.1407	0.502646	4.706
1713_1_l.dcm	l	15.12	25.2	0.6	15.6941	15.76	24.99	0.630652	16.0034	14.41	25.12	0.573646	16.6727	15.3	25.32	0.604265	18.2245	15.1475	25.1575	0.602141	16.6487	13.8403	24.0558	0.575342	4.706
1728_1_l.dcm	l	19.45	33.42	0.581987	15.0809	19.05	32.85	0.579909	16.0399	20.1	33.62	0.597858	17.6498	19.02	33.18	0.573237	15.9331	19.405	33.2675	0.583248	16.1759	18.289	32.9531	0.555	4.706
1729_1_l.dcm	l	18.43	34.38	0.536067	16.2313	18.63	33.26	0.560132	18.8649	18.47	33.36	0.553657	18.2748	18.37	33.34	0.55099	17.0859	18.475	33.585	0.550212	17.6142	16.6413	30.9759	0.537234	4.706
1730_1_l.dcm	l	12.53	28.83	0.434617	16.1701	12.16	27.83	0.436939	17.4236	12.44	28.95	0.429706	18.5613	12.61	28.32	0.445268	16.9838	12.435	28.4825	0.436633	17.2847	11.8898	28.4555	0.41784	4.706
1733_1_l.dcm	l	18.11	27.42	0.660467	16.9845	18.55	28.07	0.660848	17.198	18.55	27.92	0.664398	15.8391	18.6	27.82	0.668584	18.3203	18.4525	27.8075	0.663574	17.0855	16.4766	27.3511	0.60241	4.706
1734_1_l.dcm	l	17.71	33.72	0.525208	16.061	16.81	32.48	0.517549	18.259	16.92	33.02	0.512417	17.3788	17.12	32.76	0.522589	18.4278	17.14	32.995	0.519441	17.5317	17.4652	32.2941	0.540816	4.706
1735_1_l.dcm	l	16.23	30.61	0.530219	16.1328	15.8	29.48	0.535957	16.4023	16.02	31.04	0.516108	16.3291	15.88	29.58	0.536849	16.9794	15.9825	30.1775	0.529783	16.4609	15.6527	28.9988	0.539773	4.706
1736_1_l.dcm	l	18.3	30.09	0.608175	16.8336	16.81	28.01	0.600143	15.1808	18.27	29.63	0.616605	16.8778	16.67	28.97	0.575423	17.8049	17.5125	29.175	0.600086	16.6743	16.147	21.2548	0.75969	4.706
1737_1_l.dcm	l	13.68	24.35	0.561807	16.458	13.56	23.09	0.587267	16.3551	13.76	23.34	0.589546	15.2342	13.66	22.96	0.594948	17.6077	13.665	23.435	0.583392	16.4137	13.346	22.0786	0.604478	4.706
1738_1_l.dcm	l	16.86	30.15	0.559204	16.2687	16.45	28.85	0.570191	16.8656	16.74	30.02	0.557628	18.8024	16.91	29.8	0.56745	17.7736	16.74	29.705	0.563618	17.4276	16.3118	29.3283	0.55618	4.706
1739_1_l.dcm	l	13.83	25.43	0.543846	16.8937	12.41	24.09	0.515152	17.4196	13.16	24.54	0.536267	18.0144	12.52	25.11	0.498606	15.358	12.98	24.7925	0.523468	16.9214	11.8631	23.891	0.496552	4.706
1740_1_l.dcm	l	14.47	25.81	0.560635	16.2801	12.41	24.09	0.515152	16.1179	14.48	26.03	0.556281	18.2097	14.61	26.01	0.561707	15.8609	13.9925	25.485	0.548444	16.6172	13.346	25.8682	0.515924	4.706
1760_1_l.dcm	l	17.34	30.56	0.567408	16.7842	16.64	30.23	0.550447	16.4558	17.63	31.21	0.564883	18.3744	17.27	30.59	0.564564	17.6725	17.22	30.6475	0.561825	17.3217	16.8061	30.8112	0.545455	4.706
1767_1_l.dcm	l	13.48	24.37	0.553139	16.4841	13.53	24.14	0.560481	15.7625	13.52	25.08	0.539075	15.4504	13.63	24.56	0.554967	15.8847	13.54	24.5375	0.551916	15.8954	13.1813	24.0558	0.547945	4.706
1772_1_l.dcm	l	17.3	29.7	0.582492	16.236	17.51	29.98	0.584056	17.8115	17.27	29.75	0.580504	15.3711	17.53	29.55	0.593232	18.1647	17.4025	29.745	0.585071	16.8958	15.488	28.9988	0.534091	4.706
1775_1_l.dcm	l	15.67	25.88	0.605487	16.7527	16.12	26.34	0.611997	15.5781	15.61	26	0.600385	17.6476	15.94	25.93	0.614732	16.5162	15.835	26.0375	0.60815	16.6236	14.4994	25.5387	0.567742	4.706
1779_1_l.dcm	l	16.23	27.36	0.593202	16.7342	15.34	27.2	0.563971	15.3705	15.43	27.26	0.566031	17.9243	15.23	27.47	0.554423	16.4517	15.5575	27.3225	0.569407	16.6202	14.4281	27.5203	0.524272	4.706
1784_1_l.dcm	l	13.9	24.43	0.568973	16.2074	13.74	24.03	0.571785	15.53	13.74	24.32	0.564967	16.2501	13.93	23.92	0.582358	18.9073	13.8275	24.175	0.572021	16.7237	12.2906	24.7148	0.497297	4.706
1788_1_l.dcm	l	17.62	27.96	0.630186	16.129	17.87	28.23	0.633015	17.7368	18.34	28.15	0.65151	16.4787	18.33	28.32	0.647246	16.0046	18.04	28.165	0.640489	16.5873	16.6413	26.3625	0.63125	4.706
1789_1_l.dcm	l	17.21	27.22	0.632256	16.2025	17.54	27.35	0.641316	17.5181	16.2	26.47	0.612014	15.5024	16.97	28.7	0.591289	16.8538	16.98	27.435	0.619219	16.5192	13.5108	25.7034	0.525641	4.706
179_1_l.dcm	l	19.58	30.59	0.640078	16.9051	20.01	30.62	0.653494	18.8472	19.18	30.47	0.629472	15.5331	19.81	30.59	0.647597	18.9874	19.645	30.5675	0.64266	17.5682	18.7833	30.6464	0.612903	4.706
1793_1_l.dcm	l	15	28	0.535714	16.3856	14.31	27.22	0.525716	17.8805	14.77	27.4	0.539051	18.129	15	27.99	0.535906	18.557	14.77	27.6525	0.534097	17.738	14.6641	27.5159	0.532934	4.706
1794_1_l.dcm	l	14.9	29.44	0.506114	16.4738	14.41	27.32	0.527452	15.4198	14.83	28.11	0.52757	15.3538	14.69	29.55	0.497124	15.8365	14.7075	28.605	0.514565	15.771	14.4994	27.3511	0.53012	4.706
1800_1_l.dcm	l	17.69	32.84	0.538672	16.6184	17.89	32.05	0.55819	15.0358	17.63	32.94	0.535216	17.9977	17.82	32.74	0.544288	16.1035	17.7575	32.6425	0.544092	16.4388	17.4652	32.1293	0.54359	4.706
1812_1_l.dcm	l	16.08	31.75	0.506457	16.2747	15.94	31.2	0.510897	15.8308	16.2	31.57	0.513145	18.9774	16.07	31.55	0.50935	15.2545	16.0725	31.5175	0.509962	16.5844	14.9937	32.1293	0.466667	4.706
1819_1_l.dcm	l	16.57	28.19	0.587797	16.5659	15.55	27.56	0.564224	15.9095	16.38	28.17	0.58147	16.0167	16.56	28.08	0.589744	16.1244	16.265	28	0.580808	16.1541	14.1698	27.6806	0.511905	4.706
1836_1_l.dcm	l	16.6	26.45	0.627599	16.8437	17.2	26.98	0.637509	18.8486	16.26	26.81	0.60649	15.8054	16.98	26.84	0.632638	15.5225	16.76	26.77	0.626059	16.7551	15.1584	26.3625	0.575	4.706
1838_1_l.dcm	l	15.92	25.9	0.614672	16.5561	16.02	26	0.616154	17.0996	16.2	25.86	0.62645	17.2368	16.08	25.86	0.62181	16.0162	16.055	25.905	0.619771	16.7272	14.8289	24.8484	0.596774	4.706
1844_1_l.dcm	l	17.72	29.73	0.596031	15.3793	18.12	29.15	0.621612	18.1735	17.8	29.84	0.596515	18.6256	18.11	30.32	0.597296	18.7094	17.9375	29.76	0.602863	17.7219	16.4766	27.0216	0.609756	4.706
1861_1_l.dcm	l	12.64	23.63	0.534913	16.2594	12.77	21.97	0.581247	15.9693	12.56	23.44	0.535836	16.453	12.93	23.47	0.550916	15.3077	12.725	23.1275	0.550728	15.9974	11.3555	22.4438	0.505952	4.706
1866_1_l.dcm	l	16.18	28.44	0.568917	16.784	16.06	27.6	0.581884	16.395	16.02	28.05	0.571123	17.3586	16.63	29.25	0.568547	16.5224	16.2225	28.335	0.572618	16.765	15.3232	27.0216	0.567073	4.706
1870_1_l.dcm	l	18.3	28.73	0.636965	16.9977	18.56	28.1	0.660498	17.8208	16.27	28.24	0.576133	16.1099	16.55	28.38	0.583157	16.4053	17.42	28.3625	0.614188	16.8335	16.4766	27.0216	0.609756	4.706
1873_1_l.dcm	l	19.45	29.66	0.655765	16.8211	18.85	29.34	0.642468	16.6949	19.21	29.69	0.647019	17.5259	19.02	29.34	0.648262	17.2023	19.1325	29.5075	0.648378	17.061	18.948	27.8454	0.680473	4.706
1910_1_l.dcm	l	17	27.72	0.613276	16.6731	16.71	27.55	0.606534	18.7384	16.65	27.63	0.602606	17.7704	16.85	27.53	0.61206	17.6184	16.8025	27.6075	0.608619	17.7001	16.2984	27.2531	0.598039	4.706
1914_1_l.dcm	l	18.43	28.09	0.656105	16.9495	18.53	27.91	0.66392	16.7211	18.04	27.94	0.645669	17.3389	16.04	27.94	0.574087	16.9521	17.76	27.97	0.634945	16.9904	16.147	28.0102	0.576471	4.706
1950_1_l.dcm	l	16.66	30.24	0.550926	16.2796	16.42	29.43	0.557934	15.2934	16.14	30.14	0.535501	17.7564	17.12	30.64	0.558747	17.0983	16.585	30.1125	0.550777	16.6069	16.4766	29.6578	0.555556	4.706
1960_1_l.dcm	l	18.04	32.55	0.554224	16.196	18.13	31.72	0.571564	17.3323	18.05	32.16	0.561256	16.0929	18.24	32.37	0.563485	18.7687	18.115	32.2	0.562632	17.0975	17.4652	30.3169	0.576087	4.706
1967_1_l.dcm	l	17.21	27.74	0.620404	16.5573	17.13	27.46	0.623816	17.6815	16.81	27.76	0.605548	17.9552	17.3	27.71	0.624323	17.5749	17.1125	27.6675	0.618523	17.4422	16.3118	26.8568	0.607362	4.706
1971_1_l.dcm	l	20.13	28.57	0.704585	16.096	20.67	28.28	0.730905	17.5531	20.03	29.17	0.686664	17.5652	20.5	29.21	0.701814	17.0341	20.3325	28.8075	0.705992	17.0621	20.4309	27.8454	0.733728	4.706
1973_1_l.dcm	l	21.28	33.48	0.635603	16.1541	21.76	32.85	0.662405	16.5826	21.38	33.14	0.645142	16.5202	21.32	33.29	0.640433	17.4489	21.435	33.19	0.645896	16.6764	20.5957	32.9531	0.625	4.706
1979_1_l.dcm	l	13.29	27.84	0.477371	16.7329	15.96	27.13	0.588279	16.5902	15.84	26.74	0.592371	18.8046	15.93	27.11	0.587606	18.2355	15.255	27.205	0.561407	17.5908	14.4994	26.1977	0.553459	4.706
1980_1_l.dcm	l	16.48	28.24	0.583569	16.6552	15.35	27.6	0.556159	15.9915	15.25	28	0.544643	18.8296	15.34	28.18	0.544358	17.6529	15.605	28.005	0.557182	17.2823	14.1698	27.5159	0.51497	4.706
1981_1_l.dcm	l	13.14	29.98	0.438292	16.0971	13.95	29.8	0.468121	17.8814	12.86	29.96	0.429239	16.0376	12.78	30.04	0.425433	18.3349	13.1825	29.945	0.440271	17.0878	13.346	30.1521	0.442623	4.706
1982_1_l.dcm	l	16.62	28.73	0.578489	16.4291	16.84	27.34	0.615947	16.4651	16.56	27.58	0.600435	18.5693	16.69	27.72	0.602092	17.7955	16.6775	27.8425	0.599241	17.3148	16.147	25.7034	0.628205	4.706
1983_1_l.dcm	l	17.38	29.1	0.597251	16.8872	18.18	27.41	0.663262	16.2647	17.33	28.77	0.602364	15.8825	16.98	28.56	0.594538	18.8383	17.4675	28.46	0.614353	16.9682	17.6299	27.1863	0.648485	4.706
1984_1_l.dcm	l	21.35	34.7	0.615274	16.2987	21.12	33.49	0.630636	17.9928	21.8	34.67	0.628786	17.4464	21.61	33.21	0.650708	16.2838	21.47	34.0175	0.631351	17.0054	20.4309	29.6578	0.688889	4.706
1987_1_l.dcm	l	17.09	27.89	0.612764	16.7376	16.73	27.79	0.602015	16.1565	16.46	28.23	0.583068	16.1687	17.46	28.02	0.623126	15.2195	16.935	27.9825	0.605243	16.0706	16.6413	28.5044	0.583815	4.706
1990_1_l.dcm	l	14.88	27.09	0.54928	16.1527	14.94	26.76	0.558296	15.3943	15.07	27.34	0.551207	15.3119	14.92	27.67	0.539212	15.1126	14.9525	27.215	0.549499	15.4929	14.6641	27.6806	0.529762	4.706
1991_1_l.dcm	l	20.74	33.68	0.615796	16.4809	20.62	32.89	0.626938	17.6459	19.72	34.13	0.577791	18.0392	20.31	33.34	0.609178	17.4056	20.3475	33.51	0.607426	17.3929	20.2662	29.9873	0.675824	4.706
1993_1_l.dcm	l	14.29	31.14	0.458895	16.546	13.78	30.27	0.455236	17.4964	14.62	30.86	0.473752	17.6365	15	30.95	0.484653	15.0013	14.4225	30.805	0.468134	16.67	11.8898	28.1883	0.421801	4.706
1994_1_l.dcm	l	12.34	30.1	0.409967	16.7683	12.08	29.66	0.407283	18.7969	11.91	30.02	0.396736	17.9341	12	30.1	0.398671	16.3807	12.0825	29.97	0.403164	17.47	11.3688	30.3169	0.375	4.706
1996_1_l.dcm	l	16.96	27.27	0.621929	16.0735	17.26	26.12	0.660796	18.8247	16.92	26.45	0.639698	15.8968	17.15	26.7	0.642322	18.1351	17.0725	26.635	0.641186	17.2325	17.1356	27.1863	0.630303	4.706
1997_1_l.dcm	l	16.39	28.38	0.577519	16.8995	16.88	27.39	0.616283	18.8271	16.5	28.05	0.588235	18.4435	16.88	28.04	0.601997	15.8189	16.6625	27.965	0.596009	17.4972	15.9823	28.3397	0.563953	4.706
1998_1_l.dcm	l	14.34	28.87	0.496709	16.8114	14.09	28.32	0.497528	15.8702	14.03	27.62	0.507965	18.0463	14.04	28.15	0.498757	17.7663	14.125	28.24	0.50024	17.1235	21.7758	26.0508	0.835897	4.706
1999_1_l.dcm	l	14.31	31.48	0.454574	16.0616	14.86	31.35	0.474003	18.3546	14.89	31.51	0.472548	15.7138	14.82	31.33	0.473029	16.2389	14.72	31.4175	0.468539	16.5922	11.8631	27.1863	0.436364	4.706
20_1_l.dcm	l	20.06	33.26	0.603127	16.071	20.83	33.26	0.626278	17.0753	20.08	33.38	0.601558	17.479	20.02	32.91	0.608326	16.8691	20.2475	33.2025	0.609822	16.8736	18.6185	31.9645	0.582474	4.706
2000_1_l.dcm	l	13.53	29.1	0.464948	16.339	13.42	29.44	0.455842	15.1909	13.74	30.05	0.457238	17.9995	13.66	29.23	0.467328	15.6248	13.5875	29.455	0.461339	16.2885	13.3594	26.9859	0.49505	4.706
2002_1_l.dcm	l	15.32	32.59	0.470083	16.1383	15.05	31.77	0.473717	17.5977	15.46	32.28	0.478934	16.2368	15	32.41	0.46282	17.7847	15.2075	32.2625	0.471389	16.9394	14.9937	32.2941	0.464286	4.706
2003_1_l.dcm	l	11.96	25.33	0.472167	16.7321	12.15	24.79	0.490117	17.1624	11.9	25.71	0.462855	17.4288	11.69	25.19	0.464073	15.6087	11.925	25.255	0.472303	16.733	10.8211	25.1156	0.430851	4.706
2004_1_l.dcm	l	13.96	30.05	0.464559	16.1816	14.06	29.87	0.470706	15.9238	13.22	30.14	0.43862	16.6148	13.84	29.99	0.461487	16.7443	13.77	30.0125	0.458843	16.3661	13.8403	29.9873	0.461538	4.706
2005_1_l.dcm	l	20.86	31.69	0.658252	16.9196	21.42	31.66	0.676563	16.4116	21.56	31.87	0.676498	15.138	21.82	31.71	0.688111	15.7467	21.415	31.7325	0.674856	16.054	18.4537	31.1407	0.592593	4.706
2006_1_l.dcm	l	14.84	27.37	0.542199	16.5369	15	26.72	0.561377	16.376	14.56	27.22	0.534901	16.747	14.72	27.11	0.542973	17.4191	14.78	27.105	0.545363	16.7697	17.9595	26.8568	0.668712	4.706
2007_1_l.dcm	l	14.53	27.18	0.534584	16.6516	13.99	26.87	0.520655	16.0991	13.52	26.8	0.504478	15.4454	13.47	26.52	0.507919	17.2725	13.8775	26.8425	0.516909	16.3672	14.4994	25.8682	0.56051	4.706
2008_1_l.dcm	l	15.8	29.77	0.530736	16.8115	14.82	28.32	0.523305	18.1334	15.9	29.01	0.548087	15.2855	15.58	29.44	0.529212	18.7423	15.525	29.135	0.532835	17.2432	15.488	28.6692	0.54023	4.706
2009_1_l.dcm	l	20.37	29.15	0.698799	16.356	20.1	28.7	0.700348	15.6232	20.01	28.83	0.694069	18.3111	20.21	28.92	0.698824	18.1217	20.1725	28.9	0.69801	17.103	13.0165	28.1749	0.461988	4.706
2010_1_l.dcm	l	11.86	28.52	0.415849	16.338	11.61	28.63	0.405519	17.913	11.92	28.14	0.423596	17.0274	12	28.19	0.425683	17.3221	11.8475	28.37	0.417662	17.1501	11.3555	28.4555	0.399061	4.706
2011_1_l.dcm	l	17.17	27.45	0.625501	16.762	16.77	27.13	0.618135	15.7946	16.74	27.1	0.617712	17.8568	16.68	26.96	0.618694	15.0748	16.84	27.16	0.620011	16.3721	16.8061	27.1863	0.618182	4.706
2015_1_l.dcm	l	21.44	30.26	0.708526	16.1777	21.34	31.03	0.687722	18.8573	21.45	30.22	0.709795	17.9666	21.52	30.44	0.706965	18.4589	21.4375	30.4875	0.703252	17.8651	21.09	29.3283	0.719101	4.706
2035_1_l.dcm	l	18.36	32.3	0.568421	16.1877	18.82	31.89	0.590154	17.5238	19.06	32.16	0.592662	15.2466	20	32.31	0.619003	15.0378	19.06	32.165	0.59256	15.999	18.6185	32.2941	0.576531	4.706
2037_1_l.dcm	l	19.87	32.42	0.612893	16.0223	20.23	32.14	0.629434	16.0972	19.02	32.23	0.590133	16.8025	19.4	32.23	0.601924	18.2095	19.63	32.255	0.608596	16.7829	19.2776	31.3055	0.615789	4.706
2051_1_l.dcm	l	17.37	28.22	0.615521	16.108	17.62	28.33	0.621956	15.974	17.69	28.47	0.621356	18.321	17.89	28.36	0.630818	17.352	17.6425	28.345	0.622413	16.9387	17.9595	26.692	0.67284	4.706
209_1_l.dcm	l	16.53	23.98	0.689324	16.6489	16.59	24.02	0.690674	15.4487	16.3	23.92	0.681438	15.6846	16.67	24.04	0.693428	16.3399	16.5225	23.99	0.688716	16.0305	15.9823	24.0558	0.664384	4.706
2107_1_l.dcm	l	19.55	27.16	0.719809	16.7624	19.38	27.11	0.714865	17.2371	19.03	28.96	0.657113	16.7161	19.64	26.99	0.727677	16.3707	19.4	27.555	0.704866	16.7716	18.7833	26.033	0.721519	4.706
2118_1_l.dcm	l	20.42	31.75	0.64315	16.3851	20.3	31.65	0.64139	15.2774	19.94	32	0.623125	15.3313	20.38	31.99	0.637074	15.0029	20.26	31.8475	0.636185	15.4992	18.7833	29.1635	0.644068	4.706
2121_1_l.dcm	l	20.93	31.94	0.655291	16.907	21.04	32.36	0.650185	18.767	20.95	32.29	0.648808	18.6822	21.42	32.26	0.66398	15.5886	21.085	32.2125	0.654566	17.4862	19.6071	28.5044	0.687861	4.706
216_1_l.dcm	l	17.4	26.61	0.65389	16.0006	17.94	28.59	0.627492	15.6914	16.88	27.83	0.60654	17.7422	16.51	28.51	0.579095	18.1216	17.1825	27.885	0.616754	16.8889	15.9823	26.1977	0.610063	4.706
219_1_l.dcm	l	17.05	26.32	0.647796	16.1283	17.54	28.2	0.621986	17.3749	17.39	26.86	0.647431	18.5167	17.32	28.22	0.613749	16.9929	17.325	27.4	0.632741	17.2532	16.8061	26.3625	0.6375	4.706
2200_1_l.dcm	l	14.35	32.46	0.442083	16.3623	14.5	31.95	0.453834	15.3067	14.53	32.28	0.450124	17.3054	14.92	32.48	0.45936	17.2541	14.575	32.2925	0.45135	16.5571	14.0051	31.7998	0.440415	4.706
2200_2_l.dcm	l	15.22	32.68	0.465728	16.6682	15.12	32.31	0.467967	16.786	15.19	32.16	0.472326	17.6992	15.31	32.29	0.474141	15.1312	15.21	32.36	0.47004	16.5712	14.6641	32.2941	0.454082	4.706
2206_1_l.dcm	l	13.71	24.17	0.567232	16.7053	13.73	24.22	0.566887	18.7065	13.64	24.18	0.564103	15.6871	13.66	24.24	0.563531	17.5915	13.685	24.2025	0.565438	17.1726	13.1813	24.0558	0.547945	4.706
2207_1_l.dcm	l	14	23.4	0.598291	16.9364	14.52	23.05	0.629935	18.7783	14.31	23.52	0.608418	15.9224	14.4	23.5	0.612766	18.179	14.3075	23.3675	0.612352	17.454	12.8517	24.0558	0.534247	4.706
2215_2_l.dcm	l	13.07	27.74	0.471161	16.7483	13.21	27.54	0.479666	18.6651	12.99	27.46	0.473052	17.6231	12.82	27.74	0.462149	17.0671	13.0225	27.62	0.471507	17.5259	14.8289	27.5159	0.538922	4.706
2218_1_l.dcm	l	15.25	23.56	0.647284	16.2876	15.63	23.28	0.671392	15.8696	15.02	23.54	0.638063	15.8742	15.11	23.51	0.642705	16.9992	15.2525	23.4725	0.649861	16.2577	13.6755	23.0672	0.592857	4.706
2221_1_l.dcm	l	17.53	30.34	0.577785	16.7336	18.06	30.47	0.592714	16.9424	17.63	30.26	0.582617	17.4871	17.77	30.01	0.592136	15.6492	17.7475	30.27	0.586313	16.7031	16.3118	30.1521	0.540984	4.706
2228_1_l.dcm	l	15	27	0.555556	16.4079	14.64	25.96	0.563945	16.4743	14.84	26.86	0.552494	18.6837	14.72	26.78	0.549664	15.2333	14.8	26.65	0.555415	16.6998	14.1698	26.8568	0.527607	4.706
2234_1_l.dcm	l	16.44	31.91	0.515199	16.5176	16.58	30.85	0.537439	15.1319	16.86	30.79	0.54758	16.8207	16.93	31.42	0.538829	15.9822	16.7025	31.2425	0.534762	16.1131	15.8175	29.4931	0.536313	4.706
2240_1_l.dcm	l	16.4	31.85	0.514914	16.4787	16.14	31.04	0.519974	16.3866	16.26	31.15	0.52199	18.3908	16.3	31.02	0.525467	17.676	16.275	31.265	0.520586	17.233	16.3118	30.8112	0.529412	4.706
2244_1_l.dcm	l	14.77	31.88	0.4633	16.6766	14.64	30.23	0.484287	15.2479	14.95	30.68	0.487288	17.1053	15.11	30.95	0.488207	16.834	14.8675	30.935	0.48077	16.4659	14.8289	30.8112	0.481283	4.706
2247_1_l.dcm	l	20.87	29.74	0.701748	16.0899	21.23	30	0.707667	15.3163	20.95	29.96	0.699266	15.8557	21	30.78	0.682261	15.8438	21.0125	30.12	0.697736	15.7764	19.3711	28.1883	0.687204	4.706
2253_1_l.dcm	l	14.47	27.85	0.519569	16.4012	14.17	27.09	0.523071	17.5009	14.71	27.52	0.53452	18.8613	14.33	27.81	0.515282	17.4071	14.42	27.5675	0.523111	17.5426	14.4994	28.1749	0.51462	4.706
2259_1_l.dcm	l	18.9	31.75	0.595276	16.5587	17.19	36.26	0.474076	15.8633	17.47	32.4	0.539198	15.5543	17.46	35.99	0.485135	15.4732	17.755	34.1	0.523421	15.8624	16.9709	30.3169	0.559783	4.706
2262_1_l.dcm	l	16.48	32.58	0.505832	16.3017	17.46	30.85	0.565964	18.4889	16.58	31.9	0.519749	16.2752	16.98	33.17	0.511908	18.5412	16.875	32.125	0.525863	17.4018	16.147	32.7884	0.492462	4.706
2263_1_l.dcm	l	16.75	30.61	0.547207	16.5159	16.31	30.04	0.542943	17.5873	16.53	30.19	0.547532	16.3059	16.63	30.66	0.542401	15.8179	16.555	30.375	0.545021	16.5567	15.7641	30.593	0.515284	4.706
2266_1_l.dcm	l	15.51	30.23	0.513066	16.7856	15.61	29.67	0.526121	17.7403	16.08	30.32	0.530343	17.272	15.4	30.44	0.505913	15.1765	15.65	30.165	0.518861	16.7436	14.9937	30.3169	0.494565	4.706
2267_1_l.dcm	l	13.78	25.33	0.544019	16.48	13.54	25.37	0.533701	15.4455	13.37	25.42	0.525964	18.8905	13.68	25.45	0.537525	17.6553	13.5925	25.3925	0.535302	17.1178	12.5578	25.5164	0.492147	4.706
2283_1_l.dcm	l	14.06	21.95	0.640547	16.9303	14.56	22.43	0.649131	18.514	13.66	22.48	0.607651	15.2551	14.65	22.7	0.645374	17.0855	14.2325	22.39	0.635676	16.9462	13.0165	25.0444	0.519737	4.706
2287_1_l.dcm	l	15.76	25.7	0.61323	16.9916	16.32	25.45	0.641257	15.528	14.47	25.93	0.558041	18.7048	15.52	25.94	0.598304	18.8857	15.5175	25.755	0.602708	17.5275	14.4994	26.1977	0.553459	4.706
2291_1_l.dcm	l	17.9	30.45	0.587849	16.8818	17.97	30.71	0.585151	18.7688	18.35	30.5	0.601639	16.2931	18.24	30.95	0.589338	17.6904	18.115	30.6525	0.590994	17.4085	17.4652	30.8112	0.566845	4.706
2303_1_l.dcm	l	18.52	33.99	0.544866	16.0918	18.48	33.97	0.544009	17.3276	19	34.79	0.546134	15.194	18.88	34.22	0.551724	15.9743	18.72	34.2425	0.546683	16.1469	17.6299	34.2713	0.514423	4.706
2305_1_l.dcm	l	16.84	32.82	0.513102	16.2625	17.23	32.37	0.532283	18.4836	17.09	32.88	0.519769	17.696	17.19	32.82	0.523766	18.5768	17.0875	32.7225	0.52223	17.7547	15.8175	33.1179	0.477612	4.706
2318_1_l.dcm	l	13.91	24.21	0.574556	16.5582	13.95	23.94	0.582707	17.3092	14.53	23.17	0.627104	16.1253	13.43	24.39	0.550636	17.1529	13.955	23.9275	0.583751	16.7864	14.4994	24.2205	0.598639	4.706
2320_1_l.dcm	l	14.1	29.5	0.477966	16.4631	14.08	28.75	0.489739	16.6799	14.06	29.66	0.474039	16.739	14.02	29.5	0.475254	16.8314	14.065	29.3525	0.47925	16.6784	13.1813	29.4931	0.446927	4.706
2327_1_l.dcm	l	14.17	31	0.457097	16.9263	14.3	30.55	0.468085	17.7746	13.76	30.62	0.449379	18.3328	14.29	30.49	0.468678	15.6042	14.13	30.665	0.46081	17.1595	13.8403	29.9873	0.461538	4.706
2331_1_l.dcm	l	15.6	28.53	0.546793	16.4881	15.11	28.49	0.530362	15.6722	14.83	29.07	0.510148	15.4904	15.08	29.65	0.5086	17.2568	15.155	28.935	0.523976	16.2269	14.8289	28.5044	0.520231	4.706
2334_1_l.dcm	l	14.6	23.91	0.610623	16.7281	15.23	24.03	0.633791	17.4032	14.73	23.9	0.616318	15.0769	15.61	24.18	0.645575	16.5702	15.0425	24.005	0.626577	16.4446	13.8403	24.0558	0.575342	4.706
2352_1_l.dcm	l	16.97	31.47	0.539244	16.2908	16.64	31.83	0.522777	17.7668	17.39	31.63	0.549794	17.6954	16.73	31.47	0.531617	17.4789	16.9325	31.6	0.535858	17.308	15.9823	31.9645	0.5	4.706
2358_1_s.dcm	s	17.48	24.67	0.708553	16.3374	18.17	25.43	0.71451	18.7386	17.33	24.67	0.702473	17.4963	17.83	24.94	0.714916	15.6812	17.7025	24.9275	0.710113	17.0634	17.4652	24.2205	0.721088	4.706
2363_1_s.dcm	s	16.08	29.91	0.537613	16.6986	17.92	30.45	0.588506	18.8147	17.63	30.32	0.581464	16.5711	16.54	30.97	0.534065	17.5057	17.0425	30.4125	0.560412	17.3975	16.8061	30.6464	0.548387	4.706
2364_1_s.dcm	s	15.73	29.94	0.525384	16.853	15.91	28.92	0.550138	15.6166	15.96	29.6	0.539189	18.8736	15.24	29.93	0.509188	17.4321	15.71	29.5975	0.530975	17.1938	15.3232	29.6578	0.516667	4.706
2374_1_l.dcm	l	17.21	28.79	0.597777	16.6325	17.83	28.56	0.6243	18.1072	17.62	29.58	0.595673	16.9655	18.23	29.8	0.611745	18.9355	17.7225	29.1825	0.607374	17.6602	16.147	28.9988	0.556818	4.706
2377_1_l.dcm	l	14.24	26.49	0.537561	16.5646	14.25	26.87	0.530331	16.3121	13.7	26.8	0.511194	16.8429	14.27	26.53	0.537882	16.7433	14.115	26.6725	0.529242	16.6157	12.0279	26.1977	0.459119	4.706
2381_1_l.dcm	l	16.37	26.55	0.616573	16.7646	16.45	26.73	0.615413	18.9084	16.5	26.98	0.611564	16.1137	15.75	26.97	0.583982	16.1596	16.2675	26.8075	0.606883	16.9866	15.488	26.692	0.580247	4.706
2386_1_l.dcm	l	15.18	28.95	0.524352	16.9701	15.34	27.87	0.550413	17.2308	16.02	29.54	0.542316	18.6854	16.64	31.33	0.53112	15.4492	15.795	29.4225	0.53705	17.0839	16.147	28.6692	0.563218	4.706
2401_1_l.dcm	l	18.95	31.46	0.602352	16.0373	19.06	31.98	0.595997	18.7427	19.18	31.52	0.608503	15.3482	19.74	32.07	0.615529	15.9532	19.2325	31.7575	0.605595	16.5204	18.948	31.7998	0.595855	4.706
2407_1_l.dcm	l	19.01	30.06	0.632402	16.267	19.34	30.08	0.642952	16.3863	18.7	30.49	0.613316	15.1336	19.4	30.78	0.630279	15.3297	19.1125	30.3525	0.629737	15.7791	18.4537	30.1521	0.612022	4.706
2408_1_l.dcm	l	15.05	24.8	0.606855	16.958	15.67	24.91	0.629065	15.0996	14.55	24.94	0.5834	17.4471	15.18	25.01	0.606957	17.0886	15.1125	24.915	0.606569	16.6483	14.1698	24.7148	0.573333	4.706
2414_1_l.dcm	l	14.63	23.73	0.616519	16.67	15.23	23.87	0.638039	17.7541	14.73	23.65	0.622833	16.4463	15.03	23.85	0.630189	18.3395	14.905	23.775	0.626895	17.3025	14.1698	23.0672	0.614286	4.706
2418_1_l.dcm	l	18.06	25.36	0.712145	16.7562	18.43	25.63	0.719079	16.6392	18.64	25.36	0.735016	18.3738	18.56	26.95	0.688683	16.2899	18.4225	25.825	0.713731	17.0148	18.1242	26.3625	0.6875	4.706
2438_1_s.dcm	s	16.34	25.49	0.641036	16.2539	17.72	26.33	0.672997	16.8754	17.73	26.33	0.673376	16.9544	17.52	25.6	0.684375	18.8392	17.3275	25.9375	0.667946	17.2307	15.4969	25.7836	0.601036	4.706
245_1_l.dcm	l	12.06	25.98	0.464203	16.6836	12.17	25.71	0.473357	15.8686	11.69	26.49	0.441299	15.2126	12.28	26.34	0.466211	16.1703	12.05	26.13	0.461267	15.9838	12.1927	25.8682	0.471338	4.706
2456_1_l.dcm	l	18.77	28.77	0.652416	16.9563	18.98	28.56	0.664566	17.7257	18.88	28.77	0.656239	15.9908	18.95	28.92	0.655256	16.1592	18.895	28.755	0.657119	16.708	18.1242	28.1749	0.643275	4.706
2459_1_l.dcm	l	15.27	26.54	0.575358	16.8905	15.77	26.59	0.59308	16.6449	15.62	25.55	0.61135	16.0395	14.69	27.05	0.543068	17.8518	15.3375	26.4325	0.580714	16.8567	16.3118	26.692	0.611111	4.706
2461_1_l.dcm	l	16.24	29.88	0.543507	16.5497	16.58	30.97	0.535357	17.7409	16.86	31.21	0.540211	15.5138	16.34	30.05	0.54376	18.4623	16.505	30.5275	0.540709	17.0667	15.8175	30.4816	0.518919	4.706
247_1_l.dcm	l	16.97	30.05	0.564725	16.7391	16.96	29.11	0.582618	18.1966	16.58	28.93	0.573108	15.9114	16.83	29.03	0.579745	15.8492	16.835	29.28	0.575049	16.6741	16.8061	28.6692	0.586207	4.706
2476_1_l.dcm	l	16.99	23.26	0.730439	16.2008	17.45	23.43	0.744772	17.8157	17.57	23.68	0.741976	18.3666	17.46	23.39	0.746473	16.7509	17.3675	23.44	0.740915	17.2835	16.3118	23.3967	0.697183	4.706
2477_1_l.dcm	l	18.59	30.05	0.618636	16.5137	19.23	30.76	0.625163	16.5611	19.19	31.08	0.617439	18.3828	18.56	31.05	0.597746	15.4702	18.8925	30.735	0.614746	16.732	17.4652	30.1521	0.579235	4.706
2478_1_l.dcm	l	15.85	28.14	0.563255	16.5488	14.87	27.41	0.542503	18.7938	14.83	27.16	0.546024	16.7663	15.31	28.19	0.5431	18.59	15.215	27.725	0.54872	17.6748	14.8289	27.8454	0.532544	4.706
248_1_l.dcm	l	12.4	25.76	0.481366	16.5434	12.26	25.77	0.475747	17.7357	12.38	26.38	0.469295	17.9668	12.36	25.89	0.477404	16.4098	12.35	25.95	0.475953	17.1639	12.2906	25.65	0.479167	4.706
2490_1_l.dcm	l	16.24	27.59	0.588619	16.1613	16.37	26.92	0.608098	16.1551	15.9	27.28	0.582845	16.2179	16.39	28.12	0.582859	16.7087	16.225	27.4775	0.590605	16.3107	14.4994	28.3397	0.511628	4.706
2494_1_l.dcm	l	17.37	33.5	0.518507	16.6465	16.9	33.05	0.511346	18.2219	17.51	33.3	0.525826	16.3954	17.42	33.63	0.51799	15.2336	17.3	33.37	0.518417	16.6244	17.3004	29.6578	0.583333	4.706
2497_1_l.dcm	l	13.69	25.85	0.529594	16.8636	13.6	26.12	0.520674	16.8779	13.76	26.09	0.527405	17.7462	13.53	26.42	0.512112	17.5705	13.645	26.12	0.522446	17.2646	12.8517	26.1977	0.490566	4.706
250_1_l.dcm	l	17.15	28.04	0.611626	16.7661	17.22	28.1	0.612811	17.2173	17.23	28.21	0.610776	16.7776	17.49	28.04	0.623752	17.8962	17.2725	28.0975	0.614741	17.1643	16.9709	25.8682	0.656051	4.706
2502_1_l.dcm	l	18.64	29.61	0.629517	16.6029	19.23	30.12	0.638446	16.3812	18.66	30.15	0.618905	16.4609	19.09	30.71	0.621622	15.1664	18.905	30.1475	0.627123	16.1529	17.6299	29.8226	0.59116	4.706
2508_1_l.dcm	l	18.44	28.77	0.640945	16.0619	18.45	28.67	0.64353	16.1273	17.8	28.07	0.634129	15.8259	18.37	28.73	0.639401	15.0425	18.265	28.56	0.639501	15.7644	17.7947	28.1749	0.631579	4.706
252_1_l.dcm	l	14.45	28.17	0.512957	16.5272	14.05	27.72	0.506854	18.5276	14.21	27.54	0.515977	16.5112	14.24	27.5	0.517818	15.02	14.2375	27.7325	0.513402	16.6465	12.8517	27.6806	0.464286	4.706
2523_1_l.dcm	l	16.68	26.11	0.638836	16.7505	17.03	26.23	0.649257	18.4253	16.36	26.97	0.6066	15.9737	16.09	26.34	0.610858	16.2976	16.54	26.4125	0.626388	16.8618	15.488	26.692	0.580247	4.706
2526_1_l.dcm	l	16.87	28.83	0.585154	16.3618	17.06	28.97	0.588885	16.3245	16.98	29.13	0.582904	18.1701	16.78	29.17	0.575249	16.4903	16.9225	29.025	0.583048	16.8367	16.4766	29.1635	0.564972	4.706
253_1_l.dcm	l	18.72	35.35	0.529562	16.468	18.62	35.4	0.525989	15.7065	18.09	35.16	0.514505	15.8355	18.42	35.17	0.523742	15.6743	18.4625	35.27	0.523449	15.9211	16.6413	34.9303	0.476415	4.706
254_1_l.dcm	l	16.8	26.75	0.628037	16.4954	17.65	26.02	0.678324	17.5704	17.29	25.59	0.675655	16.9791	17.63	26.49	0.665534	17.1137	17.3425	26.2125	0.661888	17.0397	17.9595	26.3625	0.68125	4.706
255_1_l.dcm	l	13.89	25.43	0.546205	16.0496	13.37	25.32	0.528041	17.026	12.94	25.07	0.516155	18.1881	13.65	25.31	0.539313	18.1749	13.4625	25.2825	0.532428	17.3597	11.4891	25.1156	0.457447	4.706
256_1_l.dcm	l	16.48	27.74	0.594088	16.7042	15.09	27.35	0.551737	15.5659	15.16	27.59	0.549474	17.6682	15.14	27.38	0.552958	16.6103	15.4675	27.515	0.562064	16.6372	15.1584	27.3511	0.554217	4.706
2568_1_l.dcm	l	16.15	29.5	0.547458	16.6564	15.95	29.48	0.541045	15.6862	16.02	29.37	0.545455	15.2665	16.12	29.46	0.547183	17.1424	16.06	29.4525	0.545285	16.1879	15.6527	30.4816	0.513514	4.706
2569_1_l.dcm	l	16.44	30.17	0.544912	16.888	16.26	32.25	0.504186	17.386	16.32	30.5	0.535082	15.2052	16.2	30.75	0.526829	15.3687	16.305	30.9175	0.527752	16.212	15.6527	30.4816	0.513514	4.706
2581_1_l.dcm	l	17.33	32.51	0.533067	16.2949	16.42	32.15	0.510731	17.3839	16.98	32.22	0.527002	17.1397	17.26	32.33	0.533869	17.3403	16.9975	32.3025	0.526167	17.0397	15.6527	31.3055	0.5	4.706
2582_1_l.dcm	l	17.33	25.95	0.667823	16.5658	17.47	26.16	0.667813	15.2812	17.31	26.57	0.651487	17.2642	17.99	26.27	0.684812	18.2519	17.525	26.2375	0.667984	16.8408	16.147	24.5501	0.657718	4.706
2585_1_l.dcm	l	15.83	26.29	0.60213	16.706	15.89	26.36	0.602807	17.3174	15.81	26.33	0.600456	18.4477	15.81	26.61	0.594138	18.5054	15.835	26.3975	0.599883	17.7441	14.9937	27.0216	0.554878	4.706
2586_1_l.dcm	l	16.73	31.83	0.525605	16.131	16.26	32.25	0.504186	16.6585	16.63	32.22	0.516139	18.2814	16.69	32.14	0.519291	18.3989	16.5775	32.11	0.516305	17.3675	15.6527	32.2941	0.484694	4.706
2587_1_l.dcm	l	15.86	27.11	0.585024	16.4812	15.88	27.43	0.578928	18.2095	15.84	28.23	0.561105	17.6799	16.08	27.51	0.584515	15.5069	15.915	27.57	0.577393	16.9694	15.488	28.0102	0.552941	4.706
2588_1_l.dcm	l	17.91	27.66	0.647505	16.7109	17.89	28.54	0.62684	17.844	17.79	28.52	0.623773	17.9044	17.92	28.77	0.622871	16.7318	17.8775	28.3725	0.630247	17.2978	17.7947	28.6692	0.62069	4.706
2590_1_l.dcm	l	15.32	27.12	0.564897	16.3136	15.16	26.12	0.580398	17.3678	14.83	26.98	0.549666	16.0078	15.15	26.92	0.562779	15.5262	15.115	26.785	0.564435	16.3038	14.4994	28.0102	0.517647	4.706
2604_1_l.dcm	l	15.51	28.12	0.551565	16.0961	15.65	28.47	0.549701	17.451	16.08	29.07	0.553148	17.054	16.25	28.82	0.563845	15.958	15.8725	28.62	0.554565	16.6398	15.9823	29.4931	0.541899	4.706
2612_1_l.dcm	l	15.67	27.87	0.562253	16.5872	16.05	28.08	0.571581	17.4757	15.96	28.35	0.562963	15.6822	15.93	28.38	0.561311	18.0129	15.9025	28.17	0.564527	16.9395	15.488	28.9988	0.534091	4.706
2619_1_l.dcm	l	13.55	25.61	0.52909	16.0202	13.61	25.87	0.526092	18.5969	13.82	25.97	0.532152	15.2051	13.81	25.81	0.535064	16.2601	13.6975	25.815	0.5306	16.5206	12.1927	25.7034	0.474359	4.706
2620_1_l.dcm	l	16.94	28.61	0.592101	16.7617	16.64	28.65	0.580803	17.8133	16.68	28.41	0.587117	18.0818	16.82	28.31	0.594136	15.7053	16.77	28.495	0.588539	17.0905	17.1356	27.6806	0.619048	4.706
2624_1_l.dcm	l	17.78	28.38	0.626498	16.4876	17.83	29.32	0.608117	15.3058	17.74	28.85	0.614905	17.2396	17.66	29.12	0.606456	18.3063	17.7525	28.9175	0.613994	16.8348	17.5008	28.0547	0.62381	4.706
2636_1_l.dcm	l	15.98	24.65	0.648276	16.2557	16.34	25.02	0.653078	18.501	16.31	25.34	0.643646	15.2614	16.34	25.28	0.646361	15.7788	16.2425	25.0725	0.64784	16.4492	17.3004	24.7148	0.7	4.706
2645_1_l.dcm	l	16.31	29.68	0.549528	16.006	16.1	30.07	0.535417	18.0042	16.32	30.26	0.539326	16.9042	16.56	29.76	0.556452	16.8406	16.3225	29.9425	0.545181	16.9387	15.488	29.8226	0.519337	4.706
2649_1_l.dcm	l	16.48	27.07	0.608792	16.9498	16.67	27.42	0.60795	15.0634	16.17	27.2	0.594485	17.5929	16.51	27.57	0.598839	16.2044	16.4575	27.315	0.602517	16.4526	15.8175	27.1863	0.581818	4.706
2669_1_l.dcm	l	18.03	27.11	0.665068	16.104	18.34	27.41	0.669099	16.8179	17.96	27.11	0.662486	18.284	18.61	27.62	0.673787	17.5217	18.235	27.3125	0.66761	17.1819	17.768	27.5203	0.645631	4.706
2680_1_l.dcm	l	15.38	28.06	0.548111	16.0277	15.24	28.33	0.537946	16.4411	14.95	28.11	0.531839	18.7922	15.34	28.19	0.544165	15.5945	15.2275	28.1725	0.540515	16.7138	14.0051	27.8454	0.502959	4.706
2683_1_l.dcm	l	14.12	24.73	0.570966	16.2614	14.03	23.99	0.584827	17.0868	14	24.48	0.571895	17.7249	14.23	25	0.5692	17.8921	14.095	24.55	0.574222	17.2413	12.8517	24.5501	0.52349	4.706
2685_1_l.dcm	l	16.29	25.62	0.635831	16.2981	16.48	24.74	0.666128	15.3345	16.5	25.61	0.64428	15.956	16.74	25.98	0.644342	17.0521	16.5025	25.4875	0.647645	16.1601	17.1356	25.0444	0.684211	4.706
2686_1_l.dcm	l	13.35	27.06	0.493348	16.1922	12.76	26.49	0.481691	16.751	13.28	26.68	0.497751	15.4422	13.11	27	0.485556	16.8445	13.125	26.8075	0.489586	16.3075	12.5222	29.3283	0.426966	4.706
2687_1_l.dcm	l	17.13	28.52	0.600631	16.3681	12.76	26.49	0.481691	17.6438	17.26	29.83	0.578612	15.5458	17.21	30.36	0.566864	18.6381	16.09	28.8	0.55695	17.049	14.1698	28.834	0.491429	4.706
2688_1_l.dcm	l	22.85	33.3	0.686186	16.8799	16.56	28.96	0.571823	16.5971	22.21	35.53	0.625106	16.962	22.96	35.6	0.644944	16.6126	21.145	33.3475	0.632015	16.7629	21.7491	36.0837	0.60274	4.706
2689_1_l.dcm	l	12.01	23.75	0.505684	16.1793	12.45	24.21	0.51425	16.4365	12.42	23.95	0.51858	16.5937	12.32	24.03	0.512692	17.7655	12.3	23.985	0.512802	16.7438	12.157	23.7797	0.511236	4.706
2691_1_l.dcm	l	22.88	35.17	0.650554	16.9241	22.64	34.93	0.648153	18.2612	22.4	33.18	0.675105	16.0727	22.49	33.68	0.667755	17.4826	22.6025	34.24	0.660392	17.1852	22.0786	33.4474	0.660099	4.706
2692_1_l.dcm	l	14.99	25.06	0.598164	16.4301	14.05	24.62	0.570674	17.411	14.77	25.25	0.58495	17.5016	14.05	25.08	0.560207	15.8142	14.465	25.0025	0.578499	16.7892	11.7562	24.7148	0.475676	4.706
2693_1_l.dcm	l	15.48	25.22	0.613799	16.9228	15.57	25.01	0.622551	16.8251	15.13	25.14	0.60183	16.8066	14.86	25	0.5944	16.8885	15.26	25.0925	0.608145	16.8608	14.8289	24.8796	0.596026	4.706
2695_1_l.dcm	l	16.23	34	0.477353	16.8588	16.25	33.48	0.485364	15.7651	16.98	33.71	0.503708	15.0761	16.56	34.38	0.481675	18.1463	16.505	33.8925	0.487025	16.4615	15.6527	32.2941	0.484694	4.706
2696_1_l.dcm	l	13.74	25.05	0.548503	16.0564	14.02	24.42	0.57412	16.1651	14.12	14.6	0.967123	18.0235	13.75	24.52	0.560767	15.52	13.9075	22.1475	0.662628	16.4413	13.346	24.7148	0.54	4.706
2699_1_l.dcm	l	14.47	29.57	0.489347	16.1817	14.14	28.44	0.497187	18.6787	14.18	28.73	0.493561	17.9895	14.14	29.08	0.486245	16.056	14.2325	28.955	0.491585	17.2265	13.6266	28.1883	0.483412	4.706
2700_1_s.dcm	s	12.44	30.65	0.405873	16.7824	12.69	30.53	0.415657	18.2349	12.23	30.71	0.398242	15.4943	12.68	30.78	0.411956	16.1997	12.51	30.6675	0.407932	16.6778	10.45	25.85	0.404255	4.706
2701_1_s.dcm	s	13.38	32.38	0.413218	16.7061	15.39	31.81	0.48381	17.6958	13.12	32.19	0.40758	16.4832	13.42	32.38	0.414453	17.5013	13.8275	32.19	0.429765	17.0966	13.7094	32.4344	0.42268	4.706
2702_1_s.dcm	s	12.7	29.28	0.433743	16.0822	12.89	29.39	0.438585	16.4349	12.45	29.24	0.425787	16.2494	12.72	29.19	0.435766	16.6606	12.69	29.275	0.43347	16.3568	12.3719	29.2578	0.422857	4.706
2703_1_s.dcm	s	14.06	28.65	0.49075	16.1703	14.23	28.73	0.495301	18.9631	13.98	28.45	0.491388	16.3036	14.04	28.55	0.491769	18.1708	14.0775	28.595	0.492302	17.402	14.5453	27.5859	0.527273	4.706
2705_1_s.dcm	s	15.76	29.91	0.526914	16.7027	14.66	29.92	0.489973	16.851	14.47	30.1	0.480731	18.7621	14.39	30	0.479667	16.9151	14.82	29.9825	0.494321	17.3077	14.7125	29.425	0.5	4.706
2706_1_s.dcm	s	9.73	26.37	0.36898	16.6518	8.39	26.57	0.31577	15.2233	8.89	26.36	0.337253	15.4389	8.92	26.37	0.338263	15.505	8.9825	26.4175	0.340067	15.7047	8.86094	26.0813	0.339744	4.706
2708_1_l.dcm	l	16.15	29.97	0.538872	16.8122	16.26	30.03	0.541459	17.639	17.12	29.97	0.571238	15.2814	17.08	29.95	0.570284	18.1168	16.6525	29.98	0.555463	16.9623	12.5578	29.3906	0.427273	4.706
2709_1_l.dcm	l	12.06	24.82	0.485898	16.4359	12.49	24.46	0.51063	17.1002	12.03	24.96	0.481971	16.3442	12.35	24.79	0.498185	16.4775	12.2325	24.7575	0.494171	16.5894	11.6984	24.7148	0.473333	4.706
2710_1_l.dcm	l	18.36	29.01	0.632885	16.992	18.54	29.03	0.63865	18.8666	20.61	28.75	0.71687	15.3907	20.7	29.04	0.71281	16.4413	19.5525	28.9575	0.675304	16.9226	18.4537	28.3397	0.651163	4.706
2712_1_l.dcm	l	18.33	29.76	0.615927	16.7271	17.61	28.68	0.614017	15.7184	17.39	28.83	0.603191	15.4372	18.12	28.97	0.625475	16.8964	17.8625	29.06	0.614652	16.1948	16.8061	27.8454	0.60355	4.706
2713_1_l.dcm	l	14.82	27.95	0.530233	16.6812	14.5	27.74	0.522711	16.2022	14.47	27.18	0.532377	15.0726	14.68	27.74	0.5292	15.7816	14.6175	27.6525	0.52863	15.9344	12.825	27.1195	0.472906	4.706
2714_1_l.dcm	l	19.22	30.52	0.629751	16.1494	18.08	29.76	0.607527	15.6884	19.06	29.25	0.651624	18.9559	18.94	29.81	0.635357	15.7842	18.825	29.835	0.631065	16.6445	18.289	29.9873	0.60989	4.706
2715_1_l.dcm	l	19.69	31.19	0.631292	16.4147	19.67	31.56	0.623257	15.3082	19.48	31.03	0.62778	15.5797	19.57	31.14	0.628452	15.2055	19.6025	31.23	0.627695	15.627	18.7833	30.4816	0.616216	4.706
2717_1_l.dcm	l	14.26	26.09	0.54657	16.8367	14.63	26.18	0.558824	17.0003	14.53	26.09	0.556918	18.6425	14.99	25.92	0.578318	15.5886	14.6025	26.07	0.560157	17.017	14.4994	26.692	0.54321	4.706
2718_1_l.dcm	l	20.25	30.84	0.656615	16.8259	21.23	32.75	0.648244	16.6378	21.98	32.16	0.683458	18.9298	21.75	31.26	0.695777	16.3926	21.3025	31.7525	0.671024	17.1965	14.6641	32.4588	0.451777	4.706
2720_1_s.dcm	s	14.98	27.59	0.54295	16.8995	12.25	27.88	0.439383	15.0263	13.36	28.69	0.465667	15.7515	12.71	28.98	0.438578	17.1664	13.325	28.285	0.471645	16.2109	12.8734	28.2547	0.455621	4.706
2721_1_s.dcm	s	11.17	28.55	0.391243	16.6357	10.95	28.37	0.385971	18.2941	11.4	28.45	0.400703	15.535	11.22	28.45	0.394376	15.4069	11.185	28.455	0.393073	16.4679	10.7	28.9234	0.369942	4.706
2722_1_s.dcm	s	9.79	26.85	0.364618	16.926	9.9	26.95	0.367347	17.8143	9.99	26.97	0.370412	16.3101	10.16	26.83	0.378681	17.0761	9.96	26.9	0.370264	17.0316	9.52969	26.0813	0.365385	4.706
2723_1_s.dcm	s	11.92	28.21	0.422545	16.6641	11.85	27.97	0.423668	15.3504	12.26	28.2	0.434752	15.8301	11.88	28.04	0.42368	15.6228	11.9775	28.105	0.426161	15.8668	11.3688	27.9203	0.407186	4.706
2724_1_l.dcm	l	18.09	27.79	0.650954	16.8969	17.88	29.58	0.604462	17.7422	18.35	29.25	0.62735	17.4873	18.19	29.59	0.614735	15.2165	18.1275	29.0525	0.624375	16.8357	17.6299	27.5159	0.640719	4.706
2725_1_l.dcm	l	14.78	30.05	0.491847	16.5983	13.81	29.6	0.466554	15.1547	14.24	29.54	0.482058	15.9745	14.67	29.6	0.495608	17.0762	14.375	29.6975	0.484017	16.2009	13.346	29.1635	0.457627	4.706
2726_1_s.dcm	s	13.08	28.84	0.453537	16.6378	13.16	28.51	0.461592	15.8001	13.12	28.81	0.455397	15.8405	13.19	28.65	0.460384	16.895	13.1375	28.7025	0.457728	16.2934	12.3719	28.0875	0.440476	4.706
2727_1_s.dcm	s	13.29	25.21	0.527172	16.4961	12.99	24.89	0.521896	18.3323	14.9	25.14	0.592681	18.095	13.18	25.08	0.525518	18.2633	13.59	25.08	0.541817	17.7967	12.7063	25.2453	0.503311	4.706
2729_1_l.dcm	l	15.92	32.29	0.493032	16.4247	16.54	32.68	0.50612	16.5062	16.49	32.37	0.509422	17.9092	15.4	32.07	0.4802	15.5595	16.0875	32.3525	0.497193	16.5999	14.2109	32.6016	0.435897	4.706
2745_1_l.dcm	l	14.24	23.54	0.604928	16.6451	13.86	23.56	0.588285	16.1135	14.04	23.94	0.586466	17.1324	14.16	23.87	0.593213	17.1943	14.075	23.7275	0.593223	16.7713	13.5108	24.0558	0.561644	4.706
2754_2_l.dcm	l	19.25	34.52	0.557648	16.4201	17.87	34.26	0.5216	17.2109	18.76	34.31	0.546779	17.635	19.12	34.61	0.552441	18.0392	18.75	34.425	0.544617	17.3263	19.6071	33.2827	0.589109	4.706
2767_1_l.dcm	l	15.37	30.79	0.499188	16.1397	14.78	30.06	0.491683	15.3316	15.02	30.41	0.493916	17.9051	15.51	30.087	0.515505	16.0192	15.17	30.3367	0.500073	16.3489	14.8797	29.5922	0.502825	4.706
2775_1_l.dcm	l	17.48	30.01	0.582473	16.2874	17.74	30.03	0.590743	15.7605	17.1	30.22	0.56585	16.1013	17.5	30.05	0.582363	16.9694	17.455	30.0775	0.580357	16.2796	16.5516	30.0938	0.55	4.706
2776_1_l.dcm	l	15.25	28.78	0.529882	16.7114	15.42	28.13	0.548169	18.502	15.51	28.56	0.543067	16.904	15.09	28.85	0.52305	18.3984	15.3175	28.58	0.536042	17.629	13.375	27.5859	0.484848	4.706
2777_1_l.dcm	l	17.73	29.68	0.597372	16.6387	17.33	29.53	0.586861	15.527	14.01	29.45	0.475722	17.991	14.37	29.69	0.484001	16.3537	15.86	29.5875	0.535989	16.6276	15.8828	28.4219	0.558824	4.706
2802_1.dcm	l	13.95	27.51	0.507088	16.6147	14.95	27.34	0.546818	18.7493	15.02	27.59	0.5444	16.7126	14.02	27.52	0.509448	16.5413	14.485	27.49	0.526939	17.1545	13.8766	26.9172	0.515528	4.706
2805_1_l.dcm	l	14.24	28.65	0.497033	16.6908	13.59	27.51	0.494002	15.9907	13.92	28.45	0.489279	18.0282	14.3	28.8	0.496528	15.5922	14.0125	28.3525	0.494211	16.5755	12.7063	27.5859	0.460606	4.706
2828_1_l.dcm	l	13.66	23.84	0.572987	16.5378	13.37	23.16	0.577288	15.4208	14.12	23.94	0.589808	18.5776	14.4	23.35	0.616702	16.9949	13.8875	23.5725	0.589196	16.8828	12.3574	24.2205	0.510204	4.706
2839_1_l.dcm	l	16.93	32.88	0.514903	16.8712	16.93	32.89	0.514746	17.6159	16.74	32.68	0.51224	15.7722	17.02	33.19	0.512805	17.8568	16.905	32.91	0.513673	17.029	15.8828	33.9391	0.46798	4.706
284_1_l.dcm	l	14.56	26.38	0.551933	16.2073	17.49	33.38	0.523966	16.8338	14.81	26.36	0.561836	16.0331	15.22	26.48	0.574773	17.2434	15.52	28.15	0.553127	16.5794	14.4994	26.3625	0.55	4.706
285_1_l.dcm	l	19.17	31.02	0.617988	16.6234	15.22	26.51	0.574123	15.8911	18.89	30.93	0.610734	15.9026	18.85	31.05	0.607085	15.9727	18.0325	29.8775	0.602483	16.0974	18.1687	30.1922	0.60177	4.706
2852_1_l.dcm	l	16.32	33.59	0.485859	16.8526	14.63	29.64	0.49359	15.0395	17.78	33.66	0.528223	17.7657	16.26	33.63	0.483497	17.3741	16.2475	32.63	0.497792	16.758	15.5484	34.1063	0.455882	4.706
2853_1_l.dcm	l	15.14	26.72	0.566617	16.7769	16.58	30.97	0.535357	17.2101	15.14	26.67	0.567679	15.2223	15.21	26.82	0.567114	17.9055	15.5175	27.795	0.559192	16.7787	14.7125	26.4156	0.556962	4.706
286_1_l.dcm	l	14.98	29.82	0.502347	16.6052	16.21	28.9	0.5609	18.4554	15.87	29.37	0.540347	16.9564	16.2	29.73	0.544904	17.7594	15.815	29.455	0.537125	17.4441	16.4766	29.4931	0.558659	4.706
2862_1_l.dcm	l	15.5	30.14	0.514267	16.7624	15.14	26.72	0.566617	15.8344	15.55	29.84	0.521113	17.8327	16.73	30.16	0.554708	15.9877	15.73	29.215	0.539176	16.6043	14.8289	29.9873	0.494505	4.706
2864_1_s.dcm	s	15.5	33.01	0.469555	16.9528	15.31	32.6	0.469632	16.879	15.55	32.28	0.481722	15.6935	15.34	32.94	0.465695	18.1636	15.425	32.7075	0.471651	16.9222	17.1356	32.4588	0.527919	4.706
2871_1_s.dcm	s	15.65	26.81	0.583737	16.373	14.87	26.44	0.562405	17.4726	15.57	26.6	0.585338	17.3055	15.6	26.88	0.580357	17.9618	15.4225	26.6825	0.57796	17.2782	14.4281	26.318	0.548223	4.706
288_1_l.dcm	l	15.21	27.61	0.550887	16.1352	16.21	30.81	0.526128	18.3341	16.56	27.84	0.594828	18.9436	16.69	28.19	0.592054	16.0824	16.1675	28.6125	0.565974	17.3738	14.8289	26.1977	0.566038	4.706
2881_1_l.dcm	l	16.65	29.96	0.555741	16.5974	16.42	30.44	0.539422	16.9908	16.56	30.02	0.551632	17.4015	16.86	30.08	0.560505	17.0641	16.6225	30.125	0.551825	17.0135	14.9937	29.6578	0.505556	4.706
2887_1_s.dcm	s	13.64	25.42	0.536585	16.0558	13.42	25.1	0.534661	17.4458	13.49	25.2	0.535317	17.9182	13.57	25.36	0.535095	18.5814	13.53	25.27	0.535415	17.5003	13.2078	24.4094	0.541096	4.706
289_1_l.dcm	l	16.38	32.97	0.496815	16.203	15.41	31.99	0.481713	15.2881	15.27	31.74	0.481096	17.3424	16.21	32.98	0.49151	17.4288	15.8175	32.42	0.487784	16.5656	15.3232	32.4588	0.472081	4.706
2896_1_s.dcm	s	13.64	20.7	0.658937	16.4329	14.23	20.82	0.683477	15.0579	14.08	20.56	0.684825	16.0862	14.04	20.59	0.681884	15.4821	13.9975	20.6675	0.677281	15.7648	13.346	20.7605	0.642857	4.706
290_1_l.dcm	l	18.27	27.88	0.655308	16.8558	18.83	27.99	0.67274	16.2496	18.31	27.76	0.659582	17.4082	18.3	27.76	0.659222	17.213	18.4275	27.8475	0.661713	16.9317	17.6299	31.1407	0.566138	4.706
2904_1_s.dcm	s	15.49	30.21	0.512744	16.2059	17.43	30.14	0.578301	17.494	16.06	30.1	0.533555	15.8471	15.72	30.17	0.521047	17.4438	16.175	30.155	0.536412	16.7477	15.3812	29.5922	0.519774	4.706
2907_1_s.dcm	s	15.17	28.17	0.538516	16.758	15.47	27.75	0.557477	15.6668	15.08	28.02	0.538187	17.4728	15.07	28.21	0.534208	15.6178	15.1975	28.0375	0.542097	16.3789	14.3781	27.0844	0.530864	4.706
291_1_l.dcm	l	13.18	26.8	0.491791	16.1523	12.68	26.62	0.476334	17.5707	12.89	26.89	0.47936	16.9805	13.15	26.76	0.491405	18.2339	12.975	26.7675	0.484723	17.2343	12.5578	26.7188	0.47	4.706
2910_1_s.dcm	s	17.49	34.37	0.508874	16.42	17.13	33.65	0.509064	17.7802	17.41	33.72	0.516311	17.9466	17.69	33.77	0.523838	16.4379	17.43	33.8775	0.514522	17.1462	15.5484	34.2734	0.453659	4.706
2912_1_s.dcm	s	13.24	26.65	0.496811	16.4038	13.15	26.13	0.503253	16.9626	12.94	26.42	0.48978	17.0908	11.5	26.56	0.432982	18.1562	12.7075	26.44	0.480706	17.1533	12.7063	27.0844	0.469136	4.706
2913_1_s.dcm	s	15.06	26.25	0.573714	16.6033	14.07	26.08	0.539494	17.2662	13.92	26.24	0.530488	18.6105	15.07	26.37	0.571483	16.3717	14.53	26.235	0.553795	17.2129	14.0437	26.5828	0.528302	4.706
2917_1_l.dcm	l	16.22	29.87	0.54302	16.5586	16.22	31.09	0.521711	15.0195	16.08	31.21	0.515219	18.7282	16.39	30.69	0.53405	18.0003	16.2275	30.715	0.5285	17.0766	15.6527	30.4816	0.513514	4.706
2919_1_l.dcm	l	18.25	28.23	0.646475	16.7571	18.34	28.23	0.649663	17.6272	17.01	28.16	0.604048	18.3233	18.33	28.49	0.643384	17.979	17.9825	28.2775	0.635893	17.6716	17.1356	28.0102	0.611765	4.706
292_1_l.dcm	l	16.9	28.21	0.599078	16.9753	17.15	28.1	0.61032	15.2945	15.73	27.61	0.569721	17.7278	16.58	27.88	0.594692	18.7584	16.59	27.95	0.593453	17.189	16.3118	28.5044	0.572254	4.706
2929_1_s.dcm	s	13.32	28.62	0.465409	16.9745	13.04	28.46	0.458187	15.5349	13.55	28.45	0.476274	18.0718	13.37	28.67	0.466341	17.2093	13.32	28.55	0.466553	16.9476	12.5391	27.9203	0.449102	4.706
293_1_l.dcm	l	13.94	26.42	0.527631	16.0629	14.01	29.87	0.469032	15.9467	13.28	25.61	0.518547	18.3038	13.93	26.71	0.521528	17.3882	13.79	27.1525	0.509185	16.9254	13.1813	25.2091	0.522876	4.706
2934_1_l.dcm	l	13.7	23.54	0.581988	16.4243	13.55	23.79	0.569567	16.17	13.16	24	0.548333	17.0162	13.67	23.94	0.571011	16.6302	13.52	23.8175	0.567725	16.5602	14.0051	23.7263	0.590278	4.706
2937_1_l.dcm	l	16.6	30.48	0.544619	16.0177	17.01	30.63	0.555338	16.3643	18.76	29.25	0.641368	18.9799	17.73	30.45	0.582266	16.7202	17.525	30.2025	0.580898	17.0205	16.4766	29.9873	0.549451	4.706
294_1_l.dcm	l	20.12	29.77	0.675848	16.1386	19.85	30.47	0.65146	16.3518	20.04	30.92	0.648124	17.9425	20.01	30.68	0.652216	18.0717	20.005	30.46	0.656912	17.1262	23.5615	25.7034	0.916667	4.706
2947_1_s.dcm	s	15.14	25.17	0.60151	16.9317	15.14	25.18	0.601271	17.7716	15.2	25.5	0.596078	17.6344	15.1	25.19	0.599444	18.7663	15.145	25.26	0.599576	17.776	14.3781	24.075	0.597222	4.706
2957_1_s.dcm	s	14	28.11	0.498043	16.4797	14.07	28.13	0.500178	18.5831	13.61	27.89	0.487989	15.9472	14.33	28.3	0.50636	15.0204	14.0025	28.1075	0.498143	16.5076	12.7063	28.2547	0.449704	4.706
2967_1_l.dcm	l	16.67	33.89	0.491886	16.0473	16.1	33.9	0.474926	16.6504	16.26	33.59	0.484073	18.5855	16.85	34.09	0.49428	17.6765	16.47	33.8675	0.486291	17.2399	16.3118	33.1179	0.492537	4.706
2968_1_s.dcm	s	13.92	27.28	0.510264	16.5624	13.42	27.37	0.490318	16.2808	13.86	27.53	0.503451	17.5094	13.84	27.33	0.506403	17.8386	13.76	27.3775	0.502609	17.0478	13.7094	27.0844	0.506173	4.706
2969_1_l.dcm	l	14.76	30.18	0.489066	16.5547	14.35	30.5	0.470492	18.3494	14.47	30.14	0.480093	16.219	14.6	30.4	0.480263	16.8574	14.545	30.305	0.479978	16.9951	14.0051	29.9873	0.467033	4.706
2996_1_s.dcm	s	14.64	30.76	0.475943	16.6118	14.39	30.73	0.468272	15.6187	14.22	30.96	0.459302	16.7935	14.53	30.68	0.473598	16.2764	14.445	30.7825	0.469279	16.3251	13.5422	31.4312	0.430851	4.706
2999_1_s.dcm	s	14.04	27.98	0.501787	16.7311	14.03	27.54	0.509441	16.5589	13.92	27.77	0.50126	17.3288	13.96	28.12	0.496444	17.6638	13.9875	27.8525	0.502233	17.0706	13.5422	27.4187	0.493902	4.706
3004_1_s.dcm	s	13.59	29.15	0.466209	16.9014	13.37	28.89	0.46279	17.6813	13.18	29.06	0.453544	16.7237	13.63	29.22	0.466461	15.7508	13.4425	29.08	0.462251	16.7643	12.2047	29.425	0.414773	4.706
3010_1_s.dcm	s	12.61	28.09	0.448914	16.7688	12.56	27.75	0.452613	16.1104	12.51	28.26	0.442675	18.9686	12.55	28.27	0.443933	16.9319	12.5575	28.0925	0.447034	17.1949	12.2047	28.2547	0.431953	4.706
3015_1_s.dcm	s	13.37	23.89	0.559648	16.0037	13.16	24.02	0.547877	16.0917	12.81	23.66	0.54142	17.8862	13.27	24.04	0.551997	18.8884	13.1525	23.9025	0.550235	17.2175	12.2047	23.0719	0.528986	4.706
3035_1_s.dcm	s	16.68	34.41	0.484743	16.6176	15.48	34.19	0.452764	17.964	16.18	34.33	0.471308	17.7262	16.47	34.5	0.477391	17.6651	16.2025	34.3575	0.471551	17.4932	15.2141	34.4406	0.441748	4.706
3036_1_l.dcm	l	14.16	30.98	0.457069	15.0106	13.91	30.76	0.452211	15.9133	14.24	30.85	0.461588	16.669	14.24	30.89	0.460991	15.7133	14.1375	30.87	0.457965	15.8266	14.1698	30.9759	0.457447	4.706
3041_1_l.dcm	l	16.28	25.93	0.627844	16.6441	16.25	27.56	0.589623	15.8692	16.02	26.26	0.610053	17.1808	16.13	26.38	0.611448	16.6109	16.17	26.5325	0.609742	16.5762	14.8289	26.1977	0.566038	4.706
3046_1_s.dcm	s	14.35	28.84	0.497573	15.7093	14.45	28.78	0.502085	16.3801	14.71	28.94	0.508293	16.4434	14.64	29.12	0.502747	18.8737	14.5375	28.92	0.502674	16.8516	13.2078	29.0906	0.454023	4.706
3049_1_s.dcm	s	14.78	25.5	0.579608	15.0168	14.72	25.8	0.570543	16.0529	14.77	25.55	0.578082	18.7868	14.84	25.81	0.574971	15.3931	14.7775	25.665	0.575801	16.3124	13.8766	25.2453	0.549669	4.706
3055_1_l.dcm	l	15.47	28.16	0.549361	16.0891	14.63	29.44	0.496943	17.7443	14.95	28.11	0.531839	15.3988	15.26	29.25	0.521709	16.167	15.0775	28.74	0.524963	16.3498	14.3346	27.6806	0.517857	4.706
3056_1_l.dcm	l	20.04	32	0.62625	16.2287	21.49	32.68	0.657589	15.8612	20.89	32.52	0.642374	15.165	20.71	32.04	0.64638	18.3458	20.7825	32.31	0.643148	16.4002	20.2662	31.9645	0.634021	4.706
3057_1_s.dcm	s	14.31	28.34	0.50494	16.3488	14.41	28.73	0.501566	17.0631	14.53	28.32	0.513065	16.4587	14.38	28.7	0.501045	17.4916	14.4075	28.5225	0.505154	16.8405	12.3719	26.75	0.4625	4.706
3058_1_l.dcm	l	14.43	21.91	0.658603	16.8369	14.01	24.48	0.572304	16.4682	14.16	24.54	0.577017	16.0596	14.46	24.03	0.601748	18.2344	14.265	23.74	0.602418	16.8998	13.5108	23.5615	0.573427	4.706
3060_1_s.dcm	s	13.78	27.1	0.508487	15.9706	12.88	26.94	0.478099	16.8116	13.49	26.61	0.506952	15.2669	13.52	27.22	0.496694	16.8095	13.4175	26.9675	0.497558	16.2147	13.0406	25.4125	0.513158	4.706
3061_1_s.dcm	s	14.92	26.72	0.558383	16.7502	14.51	27.16	0.534242	17.904	14.53	26.73	0.543584	18.0187	14.52	27.08	0.536189	15.5757	14.62	26.9225	0.543099	17.0621	13.5422	26.2484	0.515924	4.706
3062_1_s.dcm	s	16.98	30.86	0.550227	15.4364	16.02	30.35	0.527842	16.5013	16.25	30.35	0.53542	17.5171	16.99	30.46	0.557781	15.7832	16.56	30.505	0.542817	16.3095	15.2141	28.7563	0.52907	4.706
3063_1_l.dcm	l	16.71	26.49	0.630804	15.8302	16.72	26.53	0.63023	17.5166	17.26	26.56	0.649849	15.8458	16.92	27.06	0.625277	17.1522	16.9025	26.66	0.63404	16.5862	15.3232	26.1977	0.584906	4.706
3064_1_l.dcm	l	15.55	26.67	0.583052	15.9637	14.41	27.09	0.531931	15.6177	15.31	26.63	0.574916	17.0119	15.74	25.56	0.615806	17.909	15.2525	26.4875	0.576426	16.6256	14.8289	26.033	0.56962	4.706
3067_1_l.dcm	l	12.66	23.69	0.534403	16.8568	12.81	23.99	0.533972	16.7928	12.63	23.41	0.539513	15.4068	13.02	24.1	0.540249	18.3718	12.78	23.7975	0.537034	16.857	13.346	23.7263	0.5625	4.706
3075_1_l.dcm	l	15	22.61	0.663423	16.2763	15.02	22.64	0.663428	17.7256	14.88	23.02	0.646394	18.1329	14.82	22.87	0.64801	18.1189	14.93	22.785	0.655314	17.5634	14.0051	22.4081	0.625	4.706
3077_1_.dcm	l	15.82	30.01	0.527158	15.6808	15.15	30.45	0.497537	15.8664	16.08	30.32	0.530343	18.4984	16.1	30.12	0.534529	18.0881	15.7875	30.225	0.522392	17.0334	15.8175	29.8226	0.530387	4.706
308_1_l.dcm	l	17.94	29.49	0.608342	15.6379	17.92	29.55	0.60643	16.0283	17.64	29.29	0.602253	16.3691	17.95	30.12	0.59595	16.2938	17.8625	29.6125	0.603244	16.0823	17.1356	28.3397	0.604651	4.706
3082_1_l.dcm	l	15.19	26.84	0.565946	16.312	14.96	27.17	0.550607	15.132	15.21	26.37	0.576792	15.9301	15.34	26.59	0.576909	18.0619	15.175	26.7425	0.567564	16.359	14.5617	26.8523	0.542289	4.706
3084_1_l.dcm	l	21.21	34.12	0.62163	16.2408	21.23	34.14	0.621851	18.4291	21.11	34	0.620882	16.9032	21.23	34.2	0.62076	17.7076	21.195	34.115	0.621281	17.3202	21.09	34.2713	0.615385	4.706
3085_1_s.dcm	s	16.59	33.99	0.488085	16.3971	17.43	33.22	0.524684	18.6823	16.64	34.04	0.488837	18.1504	16.59	34.32	0.483392	17.0274	16.8125	33.8925	0.496249	17.5643	17.0531	33.7719	0.50495	4.706
3094_1_l.dcm	l	15.14	24.72	0.61246	16.6311	15.16	24.75	0.612525	17.6164	14.83	24.44	0.606792	16.8685	15.22	25.17	0.604688	18.3177	15.0875	24.77	0.609116	17.3584	14.4994	25.0444	0.578947	4.706
3099_1_l.dcm	l	16.86	26.14	0.644989	15.3978	17.47	27.37	0.63829	15.7696	17.25	26.79	0.643897	18.7713	13.38	27.1	0.493727	18.8864	16.24	26.85	0.605226	17.2063	16.6413	25.5387	0.651613	4.706
310_1_l.dcm	l	15.23	25.96	0.586672	15.6809	14.51	26.41	0.549413	18.1718	14.83	26.45	0.560681	15.8474	14.82	26.74	0.554226	17.6793	14.8475	26.39	0.562748	16.8448	16.4766	26.3625	0.625	4.706
3101_1_s.dcm	s	16.59	27.52	0.602834	16.3495	16.78	27.68	0.606214	15.5486	16.7	27.88	0.598996	17.0035	16.88	27.68	0.609827	15.3853	16.7375	27.69	0.604468	16.0717	14.7125	25.9875	0.566138	4.706
3105_1_l.dcm	l	14.95	22.85	0.654267	15.2016	15.67	23.24	0.674269	17.4411	15.55	22.91	0.678743	15.7412	15.51	23.26	0.66681	18.1893	15.42	23.065	0.668522	16.6433	12.6869	23.232	0.546099	4.706
3106_1_l.dcm	l	17.14	29.3	0.584983	16.8331	15.99	28.93	0.552713	17.8378	15.78	28.21	0.559376	17.7896	16.44	28.89	0.569055	16.1719	16.3375	28.8325	0.566532	17.1581	16.9709	28.5044	0.595376	4.706
3107_1_l.dcm	l	13.61	26.8	0.507836	16.7914	12.81	26.4	0.485227	16.0852	13.28	25.97	0.511359	18.7483	13.48	26.32	0.512158	15.8761	13.295	26.3725	0.504145	16.8753	13.8403	26.033	0.531646	4.706
3108_1_l.dcm	l	15.02	30.42	0.493754	16.2885	14.83	26.87	0.551917	15.8112	14.53	27.22	0.533799	17.479	15.02	27.86	0.539124	15.7452	14.85	28.0925	0.529648	16.331	13.1813	26.3625	0.5	4.706
3109_1_l.dcm	l	17.14	31.32	0.547254	16.8909	15.57	29.7	0.524242	15.9714	16.2	29.13	0.556128	16.4912	16.65	29.68	0.560984	18.0179	16.39	29.9575	0.547152	16.8429	14.9937	29.6578	0.505556	4.706
311_1_l.dcm	l	16.44	33.33	0.493249	16.3237	15.94	32.94	0.48391	16.1233	15.94	32.2	0.495031	18.0893	15.97	32.52	0.491082	18.8148	16.0725	32.7475	0.490818	17.3378	15.1584	32.6236	0.464646	4.706
3110_1_s.dcm	s	17.6	32.62	0.539546	16.9915	17.1	31.11	0.549662	18.4275	17.35	31.21	0.555912	17.1379	17.51	31.92	0.548559	17.8916	17.39	31.715	0.54842	17.6121	16.2172	29.5922	0.548023	4.706
3112_1_l.dcm	l	16.25	25.62	0.63427	16.4676	15.92	27.17	0.58594	15.1171	16.18	25.37	0.637761	15.0749	16.09	25.42	0.632966	18.2256	16.11	25.895	0.622734	16.2213	14.1698	25.3739	0.558442	4.706
3113_1_l.dcm	l	17.61	26.89	0.65489	16.3323	17.67	26.74	0.660808	17.8601	17.5	26.67	0.656168	15.703	17.65	26.84	0.657601	17.7704	17.6075	26.785	0.657367	16.9164	17.4652	26.8568	0.650307	4.706
3114_1_s.dcm	s	18.95	27.92	0.678725	16.8949	19.03	28.45	0.668893	17.0757	18.33	27.33	0.670692	18.3194	18.06	27.44	0.658163	15.0537	18.5925	27.785	0.669118	16.8359	17.2203	25.9141	0.664516	4.706
3116_1_s.dcm	s	15.41	26.71	0.576937	16.2485	13.25	26.34	0.503037	16.2696	13.24	26.61	0.497557	15.7694	14.72	26.69	0.551517	17.1736	14.155	26.5875	0.532262	16.3653	12.3719	25.9141	0.477419	4.706
312_1_l.dcm	l	18.84	29.97	0.628629	16.7755	18.11	30.29	0.597887	18.9624	18.59	29.89	0.621947	16.6918	18.1	30.88	0.58614	18.8717	18.41	30.2575	0.608651	17.8253	16.3118	29.6578	0.55	4.706
3120_1_s.dcm	s	17.21	28.84	0.596741	16.131	16.63	26.54	0.626601	17.145	14.99	27.9	0.537276	15.0411	15.1	28.58	0.528341	15.0465	15.9825	27.965	0.57224	15.8409	14.2109	27.7531	0.512048	4.706
3121_1_l.dcm	l	15.13	31.11	0.486339	16.7583	13.99	30.73	0.455255	18.2296	14.65	30.32	0.483179	17.5643	15.08	30.15	0.500166	16.5657	14.7125	30.5775	0.481235	17.2795	13.346	29.4931	0.452514	4.706
3124_1_s.dcm	s	19.73	33.98	0.580636	17.5498	16.4	33.12	0.495169	17.404	15.27	33.6	0.454464	15.99	15.39	33.63	0.457627	17.1608	16.6975	33.5825	0.496974	17.0262	14.7125	33.7719	0.435644	4.706
3127_1_s.dcm	s	15.56	29.81	0.521972	17.9349	14.31	29.64	0.482794	16.9576	14.47	29.06	0.497935	17.4818	14.78	29.75	0.496807	17.4662	14.78	29.565	0.499877	17.4601	13.8766	28.0875	0.494048	4.706
3128_1_s.dcm	s	14.74	29.42	0.50102	17.0632	14.34	28.84	0.497226	18.2017	14.53	29.3	0.495904	18.1594	14.57	29.31	0.4971	18.1699	14.545	29.2175	0.497813	17.8986	14.3781	28.9234	0.49711	4.706
3129_1_l.dcm	l	16.2	29.01	0.558428	17.9135	15.42	28.74	0.536534	15.1563	15.67	28.53	0.549246	15.6696	13.51	28.98	0.466184	18.8565	15.2	28.815	0.527598	16.899	15.3232	29.3283	0.522472	4.706
3131_1_s.dcm	s	13.77	24.96	0.551683	17.7522	12.94	23.7	0.545992	15.2505	13.12	24.34	0.53903	17.3793	13.42	24.71	0.5431	16.4471	13.3125	24.4275	0.544951	16.7073	13.2078	24.075	0.548611	4.706
3135_1_s.dcm	s	17.55	30.29	0.579399	17.6758	15.71	28.85	0.544541	17.2992	15.57	29.49	0.527976	15.944	15.42	30.14	0.511612	17.0238	16.0625	29.6925	0.540882	16.9857	14.3781	29.5922	0.485876	4.706
3138_1_s.dcm	s	16.58	28.36	0.584626	17.5542	14.55	27.76	0.524135	18.3905	14.71	27.47	0.535493	18.3762	14.26	27.52	0.518169	15.5599	15.025	27.7775	0.540606	17.4702	13.8766	27.2516	0.509202	4.706
3139_1_s.dcm	s	15.51	27.58	0.562364	17.6763	13.69	26.45	0.51758	17.2741	14.77	27.04	0.546228	18.1993	14.01	27.31	0.512999	17.7229	14.495	27.095	0.534793	17.7182	13.375	25.4125	0.526316	4.706
314_1_l.dcm	l	17.02	27.03	0.629671	17.5768	16.49	26.85	0.614153	15.0913	19.07	27.97	0.681802	15.3427	18.74	27.57	0.679724	17.8735	17.83	27.355	0.651337	16.4711	18.289	28.1749	0.649123	4.706
3144_1_s.dcm	s	17.6	27.43	0.641633	17.283	17.85	27.84	0.641164	16.5887	17.64	27.26	0.647102	16.0321	17.76	27.42	0.647702	16.9792	17.7125	27.4875	0.6444	16.7208	14.5453	25.9141	0.56129	4.706
3145_1_s.dcm	s	13.57	24.67	0.550061	17.8236	13.15	24.61	0.534336	17.8384	13.24	25.26	0.524149	18.4798	13.41	25.26	0.530879	15.683	13.3425	24.95	0.534856	17.4562	13.0406	24.9109	0.52349	4.706
3149_1_s.dcm	s	15.58	30.78	0.506173	17.1006	15.38	29.54	0.52065	18.9379	15.88	30.29	0.524265	15.9533	15.26	30.14	0.506304	18.2487	15.525	30.1875	0.514348	17.5601	14.7125	30.2609	0.486188	4.706
3150_1_s.dcm	s	15.12	27.77	0.544472	17.4566	13.33	26.46	0.503779	18.4019	15.02	27.16	0.553019	17.047	14.82	27.11	0.546662	16.2232	14.5725	27.125	0.536983	17.2822	12.7063	26.4156	0.481013	4.706
3151_1_s.dcm	s	19.49	31.75	0.613858	17.5413	19.56	31.75	0.616063	15.6658	19.67	31.45	0.625437	16.4593	19.41	31.62	0.613852	18.7013	19.5325	31.6425	0.617303	17.0919	15.5484	29.5922	0.525424	4.706
3156_1_l.dcm	l	14.27	25.53	0.55895	17.1271	13.66	23.73	0.575643	18.1686	14.12	24.12	0.585406	16.9198	14.44	24.44	0.590835	15.1058	14.1225	24.455	0.577708	16.8303	12.8517	24.3853	0.527027	4.706
316_1_l.dcm	l	14.85	26.72	0.555763	17.1377	14.28	27.16	0.525773	17.1918	14.48	26.88	0.53869	16.078	14.88	26.88	0.553571	16.3548	14.6225	26.91	0.54345	16.6906	13.2258	26.4516	0.5	4.706
3160_1_s.dcm	s	15.95	31.22	0.51089	17.0502	14.93	30.46	0.490151	17.3537	15.02	31.14	0.482338	18.1615	15.82	31.19	0.507214	18.8467	15.43	31.0025	0.497648	17.853	14.5453	30.4281	0.478022	4.706
3162_1_s.dcm	s	15.46	29.08	0.531637	17.5606	14.01	27.86	0.502872	17.5259	13.43	28.38	0.473221	17.1754	15.26	28.93	0.52748	15.4605	14.54	28.5625	0.508802	16.9306	14.5453	28.5891	0.508772	4.706
3164_1_l.dcm	l	16.62	28.77	0.577685	17.8722	16.07	27.75	0.579099	17.2329	16.02	27.82	0.575845	16.8977	16.7	28.48	0.586376	15.2528	16.3525	28.205	0.579751	16.8139	15.488	27.6806	0.559524	4.706
3166_1_s.dcm	s	13.86	27.34	0.50695	17.0249	13.37	26.99	0.495369	16.41	13.92	27.28	0.510264	17.285	13.99	27.26	0.513206	15.3579	13.785	27.2175	0.506447	16.5195	13.5422	26.0813	0.519231	4.706
3169_1_l.dcm	l	14.74	28.82	0.51145	17.7207	13.76	27.67	0.497289	17.746	14.02	28.17	0.497693	18.3152	14.48	28.41	0.50968	15.0733	14.25	28.2675	0.504028	17.2138	12.5222	28.1749	0.444444	4.706
317_1_l.dcm	l	15.82	33.63	0.470413	17.2238	15.95	32.93	0.484361	18.6709	15.76	33.14	0.475558	17.1628	16.42	33.26	0.493686	17.349	15.9875	33.24	0.481005	17.6016	15.8175	32.7884	0.482412	4.706
3171_1_l.dcm	l	15.12	29.53	0.512022	17.8534	14.29	29.38	0.486385	17.0276	15.07	29.31	0.514159	18.5094	14.99	29.29	0.511779	15.4438	14.8675	29.3775	0.506086	17.2085	14.0051	29.3283	0.477528	4.706
3177_1_l.dcm	l	14.69	28.26	0.519816	17.0115	13.07	26.98	0.484433	16.7647	14.18	27.88	0.508608	17.5468	14.68	28.21	0.520383	17.2994	14.155	27.8325	0.50831	17.1556	14.0051	28.1749	0.497076	4.706
3179_1_s.dcm	s	14.15	28.02	0.504996	17.4762	13.72	27.29	0.502748	17.6852	14.47	27.96	0.517525	16.0059	14.3	28.05	0.509804	17.6665	14.16	27.83	0.508768	17.2085	12.7063	26.9172	0.47205	4.706
318_1_l.dcm	l	16.22	31.95	0.507668	17.7238	16.13	32.06	0.503119	18.3917	16.46	32.3	0.509598	16.2385	16.38	32.14	0.509645	16.8981	16.2975	32.1125	0.507508	17.313	15.3232	31.3055	0.489474	4.706
3183_1_l.dcm	l	17.33	29.06	0.596352	17.5401	18.56	29.25	0.63453	16.9666	18	29.26	0.615174	15.1024	18.22	29.27	0.62248	16.6217	18.0275	29.21	0.617134	16.5577	17.6299	27.5159	0.640719	4.706
3184_1_l.dcm	l	13.61	26.98	0.504448	17.1141	13.39	26.19	0.511264	16.0509	13.46	26.39	0.510042	18.8688	13.61	26.45	0.514556	16.9915	13.5175	26.5025	0.510077	17.2563	12.6869	26.5273	0.478261	4.706
3186_1_s.dcm	s	15.7	29.96	0.524032	17.7945	15.11	28.67	0.527032	17.262	15.39	29.18	0.527416	17.897	15.81	30.23	0.52299	16.858	15.5025	29.51	0.525368	17.4529	13.75	29.8375	0.460829	4.706
319_1_l.dcm	l	17.11	27.75	0.616577	17.8503	17.33	27.72	0.62518	17.5101	16.97	28.03	0.605423	18.4677	17.43	27.71	0.629015	17.2588	17.21	27.8025	0.619049	17.7717	15.6527	28.1749	0.555556	4.706
3198_1_s.dcm	s	14.98	27.29	0.548919	17.2537	14.24	26.62	0.534936	16.5574	14.84	26.79	0.553938	17.3989	15.16	26.97	0.562106	16.8981	14.805	26.9175	0.549975	17.027	12.375	26.675	0.463918	4.706
320_1_l.dcm	l	16.5	32.4	0.509259	17.1493	16.53	32.05	0.515757	18.8613	16.37	32.21	0.508227	18.3452	16.41	32.04	0.512172	17.7853	16.4525	32.175	0.511354	18.0353	16.3118	31.3055	0.521053	4.706
3200_1_s.dcm	s	14.49	28.02	0.517131	17.3904	13.91	27.91	0.498388	17.2856	14.47	27.96	0.517525	15.01	14.46	27.89	0.518465	18.6483	14.3325	27.945	0.512877	17.0836	13.7094	26.9172	0.509317	4.706
3201_1_l.dcm	l	17.8	29.76	0.598118	17.3506	18.69	29.08	0.64271	15.0097	18.67	29.58	0.63117	18.0887	18.98	29.42	0.645139	17.8093	18.535	29.46	0.629284	17.0646	18.948	28.1749	0.672515	4.706
3203_1_l.dcm	l	20.3	32.35	0.627512	17.1965	20.45	32.54	0.628457	16.2723	20.32	32.18	0.631448	16.695	20.31	32.07	0.633302	18.6327	20.345	32.285	0.63018	17.1991	19.7719	30.4816	0.648649	4.706
3208_1_l.dcm	l	17.76	32.47	0.546966	17.811	17.66	32.36	0.545735	15.4458	17.93	32.76	0.547314	15.6821	18.08	32.98	0.548211	17.9979	17.8575	32.6425	0.547057	16.7342	16.8061	32.1293	0.523077	4.706
3210_1_l.dcm	l	14.98	26.75	0.56	17.3442	14.68	26.19	0.560519	18.8189	14.65	26.03	0.562812	15.2723	14.99	26.52	0.565234	16.0874	14.825	26.3725	0.562141	16.8807	14.0051	26.692	0.524691	4.706
3212_1_l.dcm	l	17.47	28.87	0.605126	17.8212	18.42	28.98	0.635611	17.7631	16.22	28.66	0.565946	18.5147	17.5	28.58	0.612316	17.92	17.4025	28.7725	0.60475	18.0048	15.8175	28.6692	0.551724	4.706
3216_1_l.dcm	l	15.78	29.29	0.53875	17.6365	14.88	29.27	0.50837	15.0275	16.62	29.01	0.572906	15.5865	14.82	29.79	0.497482	17.2289	15.525	29.34	0.529377	16.3699	14.0051	28.834	0.485714	4.706
3218_1_s.dcm	s	12.8	25.45	0.502947	17.0544	12.88	24.46	0.526574	16.8037	13.3	24.65	0.539554	16.731	12.59	24.99	0.503802	17.7478	12.8925	24.8875	0.518219	17.0842	12.7063	24.075	0.527778	4.706
322_1_l.dcm	l	16.25	27.36	0.593933	17.0869	15.84	27.72	0.571429	15.8154	16.27	27.49	0.591852	18.2013	16.56	27.68	0.598266	17.1546	16.23	27.5625	0.58887	17.0645	16.147	27.0216	0.597561	4.706
3220_1_s.dcm	s	15.27	30.83	0.495297	17.1856	16.19	31.05	0.521417	15.2139	16.18	30.78	0.525666	15.023	14.75	30.83	0.47843	18.3578	15.5975	30.8725	0.505202	16.4451	14.8797	31.4312	0.473404	4.706
3224_1_l.dcm	l	14.6	27.17	0.537357	17.1134	13.58	26.86	0.505585	17.1794	13.76	26.68	0.515742	17.18	14.47	27.02	0.535529	16.1658	14.1025	26.9325	0.523553	16.9097	13.8403	26.5273	0.521739	4.706
323_1_l.dcm	l	14.98	25.43	0.589068	17.5053	14.93	25.55	0.584344	16.648	14.97	25.63	0.584081	18.3038	15.04	25.28	0.594937	15.627	14.98	25.4725	0.588108	17.021	13.6755	25.5387	0.535484	4.706
3232_1_l.dcm	l	17	31.88	0.53325	17.5328	16.21	30.93	0.524087	16.5931	16.68	31.33	0.532397	17.2082	16.8	30.49	0.551	17.63	16.6725	31.1575	0.535183	17.241	16.147	30.8112	0.524064	4.706
3239_1_l.dcm	l	15.02	27.13	0.553631	17.886	14.93	26.91	0.554812	17.4002	15.01	26.74	0.561331	18.1597	15.15	26.71	0.567203	15.4289	15.0275	26.8725	0.559244	17.2187	16.4766	26.692	0.617284	4.706
324_1_l.dcm	l	18.27	31.84	0.573807	17.3135	17.54	31.77	0.552093	17.3174	18.39	31.85	0.577394	15.6379	18.66	31.83	0.586239	15.0044	18.215	31.8225	0.572383	16.3183	18.1242	31.635	0.572917	4.706
3242_1_l.dcm	l	15.31	24.72	0.619337	17.0446	16.64	25.03	0.664802	18.8444	15.25	24.98	0.610488	17.6468	15.68	25.23	0.621482	15.1996	15.72	24.99	0.629027	17.1838	15.1584	25.2091	0.601307	4.706
3243_1_s.dcm	s	17.16	25.84	0.664087	17.1661	17.18	25.86	0.664346	16.1903	17.13	25.26	0.678147	18.077	17.23	25.66	0.671473	18.0049	17.175	25.655	0.669513	17.3596	15.675	25.025	0.626374	4.706
3247_1_s.dcm	s	13.8	27.26	0.506236	17.4503	13.63	25.86	0.527069	15.1097	13.49	26.67	0.505812	15.6791	13.37	27.11	0.493176	15.4571	13.5725	26.725	0.508073	15.9241	15.3812	26.0813	0.589744	4.706
3248_1_l.dcm	l	19.17	30.85	0.621394	17.2571	19.38	30.97	0.625767	15.3814	20.39	31.29	0.651646	16.1646	19.83	31.09	0.637826	15.1923	19.6925	31.05	0.634158	15.9989	17.4652	28.6692	0.609195	4.706
3249_1_s.dcm	s	13.37	25.95	0.515222	17.1135	13.07	25.43	0.51396	16.7686	13.04	25.2	0.51746	16.4314	13.31	25.51	0.521756	18.7507	13.1975	25.5225	0.517099	17.2661	12.5222	24.8796	0.503311	4.706
325_1_l.dcm	l	13.94	27.08	0.514771	17.12	14.34	27.39	0.523549	18.8289	13.76	27.48	0.500728	16.6228	14.48	27.57	0.525209	16.0064	14.13	27.38	0.516064	17.1445	13.1813	26.692	0.493827	4.706
3252_1_l.dcm	l	16.01	32.35	0.4949	17.1086	16.26	31.93	0.509239	15.2307	16.62	31.87	0.521494	18.0079	16.2	31.29	0.517737	18.5653	16.2725	31.86	0.510842	17.2281	15.3232	29.9873	0.510989	4.706
3254_1_s.dcm	s	13.89	27.9	0.497849	17.6621	14.08	27.05	0.520518	15.7487	13.61	27.47	0.49545	15.1799	13.78	27.61	0.499095	18.4592	13.84	27.5075	0.503228	16.7625	12.5391	26.4156	0.474684	4.706
3258_1_s.dcm	s	14.04	27.7	0.506859	17.653	13.44	27.54	0.488017	18.7401	13.73	27.59	0.497644	15.9754	14.01	27.78	0.50432	18.0148	13.805	27.6525	0.49921	17.5958	12.925	26.8125	0.482051	4.706
3259_1_l.dcm	l	13.72	25.24	0.543582	17.2404	13.7	24.22	0.565648	17.7733	13.52	24.48	0.552288	16.3614	13.61	24.66	0.551906	16.7107	13.6375	24.65	0.553356	17.0214	13.346	24.8796	0.536424	4.706
326_1_l.dcm	l	13.48	26.95	0.500186	17.6021	13.09	26.72	0.489895	16.5198	12.14	27.13	0.447475	17.7654	13.42	26.78	0.50112	18.9731	13.0325	26.895	0.484669	17.7151	12.825	26.8523	0.477612	4.706
3260_1_s.dcm	s	14.35	26.32	0.545213	17.784	13.98	26.47	0.528145	17.936	14.1	26.42	0.533687	15.4379	14.27	26.37	0.541145	18.4332	14.175	26.395	0.537047	17.3978	13.7094	25.2453	0.543046	4.706
3262_1_l.dcm	l	17.1	26.31	0.649943	17.9248	17.47	26.53	0.6585	17.2794	17.71	26.22	0.675439	15.6365	17.67	26.47	0.667548	18.8011	17.4875	26.3825	0.662857	17.4105	15.9823	25.7034	0.621795	4.706
3264_1_l.dcm	l	14.05	24.57	0.571836	17.7962	13.22	25.22	0.524187	18.8023	13.94	24.72	0.563916	16.2158	14.1	25.41	0.5549	18.5002	13.8275	24.98	0.55371	17.8286	13.5108	23.891	0.565517	4.706
3267_1_l.dcm	l	16.1	29.15	0.552316	17.2785	15.68	26.98	0.581171	17.03	15.84	27.16	0.583211	17.7891	15.92	29.02	0.548587	16.1469	15.885	28.0775	0.566321	17.0611	15.488	26.8568	0.576687	4.706
3269_1_l.dcm	l	16.09	30.5	0.527541	17.6858	14.87	30.45	0.488342	17.4296	15.84	30.32	0.522427	16.2331	16.16	30.42	0.531229	15.8235	15.74	30.4225	0.517385	16.793	14.8289	30.4816	0.486486	4.706
327_1_l.dcm	l	20.3	31.46	0.645264	17.7639	20.42	31.55	0.647227	15.404	21.09	31.2	0.675962	17.9311	20.65	31.43	0.657016	18.4867	20.615	31.41	0.656367	17.3964	18.6185	28.834	0.645714	4.706
3270_1_s.dcm	s	16.47	33.34	0.494001	17.8879	16.33	33.28	0.490685	15.3245	16.12	33.17	0.485981	18.8652	16.56	33.26	0.497895	15.271	16.37	33.2625	0.492141	16.8371	15.125	32.725	0.462185	4.706
3272_1_s.dcm	s	15.08	29.62	0.509115	17.9753	14.66	29.27	0.500854	16.35	14.77	29.49	0.500848	16.4078	15.12	29.42	0.513936	15.132	14.9075	29.45	0.506188	16.4662	13.6125	27.9125	0.487685	4.706
3275_1_l.dcm	l	15.69	30.58	0.51308	17.7676	14.87	30.28	0.491083	18.9052	15.19	29.84	0.509048	17.6016	15.18	29.82	0.509054	17.1051	15.2325	30.13	0.505567	17.8449	14.6641	29.8226	0.491713	4.706
3279_1_l.dcm	l	15	28	0.535714	17.0882	15.83	28.48	0.555829	18.5118	15.13	28.53	0.530319	15.9032	15.27	28.08	0.543803	16.287	15.3075	28.2725	0.541416	16.9475	15.9823	27.6806	0.577381	4.706
3283_1_l.dcm	l	14.18	25.97	0.546015	17.7157	15.23	26.08	0.583972	15.8468	15.49	26.27	0.589646	18.2872	15.95	26.51	0.60166	15.3217	15.2125	26.2075	0.580323	16.7928	14.9937	26.033	0.575949	4.706
3284_1_l.dcm	l	14.77	26.45	0.558412	17.0778	14.67	27.94	0.525054	17.5778	15.73	26.98	0.583024	15.374	17.05	26.54	0.642427	15.2693	15.555	26.9775	0.577229	16.3247	14.3346	26.3625	0.54375	4.706
3285_1_l.dcm	l	16.02	29.6	0.541216	17.4771	16.79	29.76	0.56418	16.719	16.92	29.9	0.565886	17.5581	16.96	29.66	0.571814	18.1064	16.6725	29.73	0.560774	17.4652	15.6527	29.9873	0.521978	4.706
3288_1_l.dcm	l	17.04	32.94	0.517304	17.7292	17.03	32.65	0.521593	15.6233	17.57	32.64	0.538297	18.6329	17.87	27.65	0.646293	16.0176	17.3775	31.47	0.555872	17.0008	16.4766	31.635	0.520833	4.706
329_1_l.dcm	l	24	31.51	0.761663	17.6937	24.32	31.67	0.767919	16.068	24.23	32.07	0.755535	16.3692	24.29	32.11	0.756462	15.263	24.21	31.84	0.760395	16.3485	24.7148	32.4588	0.761421	4.706
3291_1_l.dcm	l	14.15	33.77	0.419011	17.4883	16.69	34.35	0.485881	17.6089	23.62	32.45	0.727889	18.9081	15.82	34.07	0.464338	16.2453	17.57	33.66	0.52428	17.5626	18.4537	32.1293	0.574359	4.706
3297_1_s.dcm	s	13.92	26.24	0.530488	17.4342	14.2	27.05	0.524954	15.047	14.28	26.97	0.529477	18.9238	14.47	26.92	0.537519	15.2378	14.2175	26.795	0.530609	16.6607	13.0625	26.2625	0.497382	4.706
3298_1_l.dcm	l	17.04	29.9	0.5699	17.8583	17.76	30.12	0.589641	16.8377	18.41	29.9	0.615719	15.4975	18.17	30.09	0.603855	15.7474	17.845	30.0025	0.594779	16.4852	17.1356	29.6578	0.577778	4.706
3299_1_l.dcm	l	14.13	25.54	0.55325	17.9441	14.67	25.65	0.57193	18.3009	15.19	25.73	0.590361	17.1664	15.02	25.58	0.587177	15.0581	14.7525	25.625	0.57568	17.1174	14.0051	26.033	0.537975	4.706
330_1_l.dcm	l	13.67	26.29	0.51997	17.0615	14.24	26.37	0.540008	15.8427	13.39	26.42	0.506813	17.7256	14.28	26.62	0.536439	17.0427	13.895	26.425	0.525807	16.9181	13.5108	25.8682	0.522293	4.706
3300_1_l.dcm	l	18.41	25.02	0.735811	17.7332	18.41	25.45	0.723379	18.4225	18.19	25.2	0.721825	17.1854	18.3	26.16	0.699541	16.3193	18.3275	25.4575	0.720139	17.4151	16.3118	25.0444	0.651316	4.706
3301_1_l.dcm	l	14.42	27.64	0.521708	17.4628	14.99	27.88	0.537661	16.8249	15.55	28	0.555357	16.9068	15.62	27.82	0.561467	16.3012	15.145	27.835	0.544048	16.8739	14.0051	27.6806	0.505952	4.706
3305_1_l.dcm	l	16.74	30.38	0.55102	17.9694	16.05	30.66	0.523483	18.2351	16.8	30.68	0.547588	17.4537	16.83	30.12	0.558765	17.9613	16.605	30.46	0.545214	17.9049	15.8175	30.1521	0.52459	4.706
3306_1_l.dcm	l	17.84	29.53	0.604131	17.3502	16.85	31.74	0.530876	18.8161	18.46	31.74	0.581601	15.7132	17.99	31.81	0.565545	18.86	17.785	31.205	0.570538	17.6849	16.4766	28.834	0.571429	4.706
3307_1_s.dcm	s	16.11	30.35	0.530807	17.9347	15.21	31.65	0.480569	18.6664	15.76	31.33	0.503032	17.0883	14.65	30.87	0.474571	16.0487	15.4325	31.05	0.497245	17.4345	14.2109	29.0906	0.488506	4.706
331_1_l.dcm	l	17.58	30.74	0.571893	17.473	18.38	30.85	0.595786	17.0167	18.25	30.03	0.607726	18.7151	18.42	31.03	0.593619	17.0021	18.1575	30.6625	0.592256	17.5517	16.4766	29.6578	0.555556	4.706
3312_1_s.dcm	s	14.35	24.83	0.57793	17.2842	14.39	25.37	0.567205	15.237	14.47	25.32	0.571485	17.6729	14.47	25.41	0.569461	18.6463	14.42	25.2325	0.57152	17.2101	13.375	25.4125	0.526316	4.706
3314_1_l.dcm	l	15.62	25.14	0.621321	17.2613	15.67	25.15	0.623062	15.548	15.42	26.19	0.588774	15.0841	15.6	25.58	0.609851	15.4331	15.5775	25.515	0.610752	15.8316	14.1698	25.3739	0.558442	4.706
3316_1_l.dcm	l	16.92	28.83	0.586889	17.2279	16.95	29.06	0.583276	16.326	17.33	29.01	0.59738	15.3021	17.34	28.97	0.59855	18.1224	17.135	28.9675	0.591524	16.7446	17.1356	29.1635	0.587571	4.706
3317_1_l.dcm	l	12.69	27.76	0.457133	17.2566	14.29	28.04	0.509629	17.8735	14.53	28	0.518929	15.3649	13.42	28.11	0.47741	18.3557	13.7325	27.9775	0.490775	17.2127	14.3346	27.3511	0.524096	4.706
3320_1_l.dcm	l	17.56	30.13	0.582808	17.4898	17.83	30.37	0.587093	17.4427	17.63	29.97	0.588255	18.1962	18.36	29.87	0.614664	16.2208	17.845	30.085	0.593205	17.3374	12.9586	29.7914	0.434978	4.706
3326_1_l.dcm	l	17.81	30.35	0.58682	17.4499	18.34	31.24	0.587068	17.5335	18.93	31.33	0.604213	16.3902	19	31.47	0.60375	15.4439	18.52	31.0975	0.595463	16.7044	17.4652	30.8112	0.566845	4.706
3329_1_l.dcm	l	15.13	25.27	0.598734	17.4296	15.79	27.1	0.582657	15.7357	15.1	26.56	0.568524	17.5111	15.37	26.62	0.577385	18.8574	15.3475	26.3875	0.581825	17.3834	14.4994	25.5387	0.567742	4.706
333_1_l.dcm	l	13.05	26.44	0.49357	17.2835	13.05	26.19	0.498282	15.1922	13.28	26.07	0.509398	17.0528	13.31	26	0.511923	17.5575	13.1725	26.175	0.503293	16.7715	14.1698	26.1977	0.540881	4.706
3334_1_s.dcm	s	15.2	28.63	0.530912	17.6963	15.36	28.83	0.532778	18.8299	15.02	28.94	0.519005	18.0308	15.99	28.99	0.55157	16.099	15.3925	28.8475	0.533566	17.664	15.2141	26.2484	0.579618	4.706
334_1_l.dcm	l	22.98	35.32	0.650623	17.8921	22.96	36.81	0.623744	18.6802	23.02	37.03	0.621658	18.6657	22.69	36.39	0.623523	15.8787	22.9125	36.3875	0.629887	17.7792	19.7719	30.4816	0.648649	4.706
3342_1_l.dcm	l	16.46	28.39	0.579782	17.8169	17.01	28.97	0.587159	16.8884	17.15	29.01	0.591175	16.8067	17.02	28.48	0.597612	15.7678	16.91	28.7125	0.588932	16.8199	16.6413	28.6692	0.58046	4.706
3346_1_s.dcm	s	15.96	29.54	0.540284	17.3369	15.64	30.8	0.507792	18.2679	15.55	30.29	0.513371	16.6588	14.76	30.68	0.481095	17.857	15.4775	30.3275	0.510636	17.5301	14.7125	30.2609	0.486188	4.706
3347_1_l.dcm	l	14.77	24.98	0.591273	17.8627	15.32	26.72	0.573353	18.7528	15.8	26.15	0.604207	18.4055	15.02	26.39	0.569155	15.7146	15.2275	26.06	0.584497	17.6839	14.5617	26.1844	0.556122	4.706
3348_1_s.dcm	s	13.32	26.72	0.498503	17.0157	15.45	27.02	0.571799	16.3939	13.3	26.91	0.49424	16.8956	13.01	26.78	0.48581	18.0264	13.77	26.8575	0.512588	17.0829	13.7094	26.5828	0.515723	4.706
335_1_l.dcm	l	17.24	32.59	0.528997	17.5079	17.63	32.74	0.538485	15.0229	17.14	33.12	0.517512	16.3519	17.51	32.95	0.531411	16.0286	17.38	32.85	0.529101	16.2278	16.9709	32.4588	0.522843	4.706
3350_1_l.dcm	l	15.32	27.01	0.567197	17.2759	16.16	26.52	0.609351	18.2255	15.49	27.04	0.572855	18.6599	15.53	26.84	0.578614	17.2232	15.625	26.8525	0.582004	17.8461	16.8061	26.8568	0.625767	4.706
3353_1_l.dcm	l	20.53	34.15	0.601171	17.0119	20.93	34.75	0.602302	15.8748	21.04	34.05	0.617915	17.2864	20.99	34.88	0.601778	16.8691	20.8725	34.4575	0.605791	16.7606	21.4195	34.1065	0.628019	4.706
3357_1_l.dcm	l	14.55	25.79	0.564172	17.9049	15.12	26.34	0.574032	15.2419	15.43	25.79	0.598294	18.7192	15.49	26.03	0.595083	17.1016	15.1475	25.9875	0.582895	17.2419	14.3346	26.033	0.550633	4.706
3358_1_l.dcm	l	16.55	26.81	0.617307	17.7656	16.57	26.83	0.617592	18.0603	17.92	28.14	0.636816	18.9908	18.03	27.73	0.650198	17.5072	17.2675	27.3775	0.630478	18.081	15.6527	27.5159	0.568862	4.706
3359_1_l.dcm	l	15.19	31.57	0.481153	17.6912	16.41	32.89	0.498936	15.3754	16.74	32.52	0.51476	15.087	17.44	33.08	0.527207	15.2592	16.445	32.515	0.505514	15.8532	15.6527	31.9645	0.489691	4.706
336_1_l.dcm	l	16.58	27.69	0.598772	17.6565	15.58	28.47	0.547243	17.876	16.13	27.86	0.578966	15.5036	16.26	28.1	0.578648	16.723	16.1375	28.03	0.575907	16.9398	16.4766	27.8454	0.591716	4.706
3360_1_l.dcm	l	14.18	30.1	0.471096	17.7692	14.02	31.04	0.451675	15.9337	14.65	30.44	0.481275	17.6991	14.54	30.91	0.470398	18.4102	14.3475	30.6225	0.468611	17.4531	14.3346	30.4816	0.47027	4.706
3361_1_l.dcm	l	15.55	24.3	0.639918	17.7291	16.34	24.58	0.664768	18.4331	15.89	24.88	0.638666	17.4597	15.94	25.89	0.615682	17.4353	15.93	24.9125	0.639758	17.7643	15.488	25.3739	0.61039	4.706
3367_1_s.dcm	s	17.46	32.26	0.541228	17.5059	16.06	33.68	0.476841	16.7689	15.27	33.11	0.46119	17.2629	14.63	33.56	0.435936	18.5615	15.855	33.1525	0.478798	17.5248	11.825	30.525	0.387387	4.706
3374_1_s.dcm	s	18.39	33.35	0.551424	17.5727	19.85	33.87	0.586064	17.8182	18.88	34.33	0.549956	18.8634	18.56	33.51	0.553865	18.3607	18.92	33.765	0.560327	18.1538	17.2203	33.1031	0.520202	4.706
3375_1_l.dcm	l	15.79	26.06	0.605909	17.9473	15.7	26.15	0.600382	15.4841	16.15	26.72	0.604416	18.5765	15.52	26.27	0.590788	15.2778	15.79	26.3	0.600374	16.8214	14.8289	26.3625	0.5625	4.706
3379_1_s.dcm	s	16.8	30.16	0.557029	17.6027	17.18	30.51	0.563094	16.4558	17.59	30.47	0.577289	16.8234	16.84	30.46	0.552856	16.6695	17.1025	30.4	0.562567	16.8879	17.7219	29.7594	0.595506	4.706
3382_1_s.dcm	s	16.25	26.12	0.622129	17.1602	16.73	28.56	0.585784	15.5607	16.73	27.09	0.617571	15.7426	16.8	27.04	0.621302	18.9697	16.6275	27.2025	0.611696	16.8583	13.8766	26.0813	0.532051	4.706
3383_1_s.dcm	s	15.39	27.65	0.5566	17.9319	16.07	27.88	0.576399	15.0207	16	28.79	0.555749	15.4838	15.81	28.85	0.548007	15.7992	15.8175	28.2925	0.559189	16.0589	14.8797	27.2516	0.546012	4.706
3384_1_s.dcm	s	14.72	25.93	0.567682	17.9361	14.76	25.74	0.573427	15.3862	15.39	26.18	0.587853	18.1817	14.83	25.93	0.571924	16.7992	14.925	25.945	0.575222	17.0758	14.2109	24.9109	0.57047	4.706
3387_1_l.dcm	l	19.18	29.19	0.657074	17.0083	19.76	30.23	0.653655	15.466	20.09	31.01	0.647856	16.9566	20.27	30.71	0.660046	16.2331	19.825	30.285	0.654658	16.416	18.1242	27.8454	0.650888	4.706
3391_1_s.dcm	s	14.41	26.67	0.540307	17.2463	15.12	27.45	0.55082	15.4506	14.77	27.4	0.539051	17.6336	14.81	27.91	0.530634	15.7924	14.7775	27.3575	0.540203	16.5307	13.2	25.7125	0.513369	4.706
3394_1_s.dcm	s	12.02	24.58	0.489015	17.3711	12.16	25.63	0.474444	16.3905	12.38	25.2	0.49127	18.6659	12.42	25.32	0.490521	16.5307	12.245	25.1825	0.486313	17.2396	11.55	25.1625	0.459016	4.706
3395_1_s.dcm	s	14.47	25.69	0.563254	17.5216	15.46	25.9	0.596911	18.5824	15.97	25.93	0.615889	15.053	16.22	26.05	0.622649	18.0521	15.53	25.8925	0.599676	17.3023	13.8875	25.3	0.548913	4.706
3399_1_l.dcm	l	15.25	30.92	0.493208	17.8765	16.01	31.8	0.503459	16.7913	15.73	31.45	0.500159	16.0099	15.68	31.17	0.503048	18.5093	15.6675	31.335	0.499969	17.2968	15.6527	31.3055	0.5	4.706
3402_1_l.dcm	l	16.92	29.85	0.566834	17.9832	17.86	30.4	0.5875	15.0644	17.93	30.2	0.593709	15.2913	17.39	30.21	0.575637	15.964	17.525	30.165	0.58092	16.0757	17.3004	28.3397	0.610465	4.706
3403_1_l.dcm	l	17.88	29.54	0.605281	17.7802	18.23	30.12	0.605246	16.3857	18.51	31.89	0.580433	16.1704	17.99	31.61	0.569124	15.4713	18.1525	30.79	0.590021	16.4519	17.7947	29.9873	0.593407	4.706
3409_1_s.dcm	s	14.1	27.22	0.518001	17.0441	14.61	28.35	0.515344	17.8118	14.71	27.53	0.534326	17.71	14.73	27.66	0.532538	17.8413	14.5375	27.69	0.525052	17.6018	14.3781	27.4187	0.52439	4.706
3412_1_l.dcm	l	17.33	31.75	0.545827	17.2358	16.96	32.9	0.515502	16.7249	17.33	32.76	0.528999	17.4942	17.63	33.25	0.530226	15.9368	17.3125	32.665	0.530138	16.8479	17.3004	32.6236	0.530303	4.706
3416_1_l.dcm	l	16.2	24.3	0.666667	17.6771	17.23	24.45	0.704703	16.4306	16.72	25.28	0.661392	18.6055	16.78	24.86	0.67498	17.8245	16.7325	24.7225	0.676936	17.6344	16.147	24.2205	0.666667	4.706
3417_1_s.dcm	s	11.71	22.44	0.521836	17.7569	11.85	22.4	0.529018	18.2939	11.95	22.56	0.529699	18.0366	11.99	22.37	0.535986	15.5867	11.875	22.4425	0.529135	17.4185	11.3688	22.5703	0.503704	4.706
3419_1_s.dcm	s	13.06	25.44	0.513365	17.989	13.2	25.8	0.511628	18.7887	13.06	26.06	0.501151	16.9107	13.55	26.03	0.520553	16.758	13.2175	25.8325	0.511674	17.6116	12.8734	25.9141	0.496774	4.706
3423_1_s.dcm	s	13.92	28.45	0.489279	17.0571	13.91	28.78	0.483322	17.162	13.79	28.81	0.478653	17.2175	14.11	28.67	0.492152	18.1201	13.9325	28.6775	0.485852	17.3892	13.8766	28.2547	0.491124	4.706
3427_1_s.dcm	s	14.53	27.22	0.533799	17.204	14.41	28.29	0.509367	17.5207	14.16	27.83	0.508803	17.6684	13.97	28.07	0.497684	16.3662	14.2675	27.8525	0.512413	17.1898	13.75	27.3625	0.502513	4.706
3433_1_l.dcm	l	19.46	29.55	0.658545	17.5916	20.13	30.32	0.663918	17.4126	22.08	31	0.712258	15.3744	22.29	31.35	0.711005	16.4653	20.99	30.555	0.686431	16.711	19.4423	29.4931	0.659218	4.706
3440_1_l.dcm	s	13.12	25.08	0.523126	17.465	13.36	25.91	0.515631	15.4082	13.73	25.56	0.537167	15.9875	13.31	25.48	0.52237	15.9265	13.38	25.5075	0.524574	16.1968	12.8734	25.5797	0.503268	4.706
3442_1_s.dcm	l	15.55	27.04	0.575074	17.0893	16.11	27.57	0.584331	18.8862	16.08	27.64	0.581766	16.2939	15.92	27.58	0.57723	15.1978	15.915	27.4575	0.5796	16.8668	15.488	27.6806	0.559524	4.706
3450_1_l.dcm	l	17.93	29.78	0.602082	17.1597	18.78	30.37	0.618373	15.4999	18.05	30.29	0.595906	16.564	19.01	30.44	0.624507	17.8171	18.4425	30.22	0.610217	16.7602	16.9709	28.5044	0.595376	4.706
3455_1_l.dcm	l	18.18	29.5	0.616271	17.0289	18.47	30.12	0.613214	18.4947	18.3	30.4	0.601974	17.2264	18.64	30.44	0.612352	18.9759	18.3975	30.115	0.610953	17.9315	17.3004	27.6806	0.625	4.706
3459_1_l.dcm	l	16.4	28.88	0.567867	17.726	17.05	29.05	0.586919	16.8	16.86	29.07	0.579979	15.4911	16.93	29.47	0.574483	16.2766	16.81	29.1175	0.577312	16.5734	16.3118	28.6692	0.568966	4.706
3461_1_l.dcm	l	15.01	24.6	0.610163	17.3595	14.85	24.66	0.60219	15.7105	15.08	24.88	0.606109	16.7951	15.16	24.76	0.612278	17.1231	15.025	24.725	0.607685	16.747	14.8289	25.0444	0.592105	4.706
3464_1_l.dcm	l	16.13	27.33	0.590194	17.6488	15.1	28.03	0.538709	16.8974	15.73	28.41	0.553678	16.3427	16.51	28.13	0.586918	15.3349	15.8675	27.975	0.567375	16.5559	15.8175	28.5044	0.554913	4.706
3468_1_l.dcm	l	16.56	28.35	0.584127	17.8989	16.44	29.35	0.560136	17.4743	17.39	29.13	0.596979	17.6425	17.56	29.24	0.600547	17.8972	16.9875	29.0175	0.585447	17.7283	16.147	28.9988	0.556818	4.706
3483_1_l.dcm	l	14.36	24.06	0.596841	17.7048	15.42	25.78	0.598138	17.5434	14.9	24.82	0.600322	15.883	15.52	24.98	0.621297	17.5182	15.05	24.91	0.60415	17.1624	14.4994	24.8796	0.582781	4.706
3495_1_l.dcm	l	16.58	29.18	0.568197	17.7208	18.13	29.6	0.6125	16.7691	17.99	29.67	0.606336	15.3497	17.96	30.11	0.59648	17.193	17.665	29.64	0.595878	16.7582	16.9709	29.9873	0.565934	4.706
3507_1_l.dcm	l	17.99	28.59	0.629241	17.73	18.03	29.5	0.611186	15.3385	18.42	29.21	0.630606	17.9437	18.33	29.26	0.626452	15.3633	18.1925	29.14	0.624371	16.5939	17.3004	29.3283	0.589888	4.706
3513_1_l.dcm	l	18.99	30.97	0.613174	17.0365	18.12	30.29	0.598217	17.0155	18.17	30.19	0.601855	16.524	18.26	30.18	0.605036	15.0259	18.385	30.4075	0.604571	16.4005	17.3004	28.9988	0.596591	4.706
3520_1_l.dcm	l	18.35	29.37	0.624787	17.5548	18.45	29.47	0.62606	18.7328	18.43	29.23	0.630517	18.9074	18.21	29.04	0.627066	15.2117	18.36	29.2775	0.627108	17.6017	17.768	28.8562	0.615741	4.706
3525_1_s.dcm	s	15.55	29.62	0.524983	17.513	14.91	27.34	0.545355	17.2181	15.33	27.53	0.556847	17.097	15.44	27.52	0.561047	15.7216	15.3075	28.0025	0.547058	16.8874	14.575	26.5375	0.549223	4.706
3538_1_l.dcm	l	18.37	30.78	0.596816	17.3014	18.46	30.82	0.598962	16.7865	18.64	30.23	0.616606	15.9027	18.16	30.48	0.595801	15.8515	18.4075	30.5775	0.602046	16.4605	17.6299	30.9759	0.569149	4.706
3542_1_l.dcm	l	19.53	34.66	0.563474	17.6886	19.09	34.71	0.549986	18.8293	18.52	34.01	0.544546	15.5914	19.59	34.04	0.575499	18.7645	19.1825	34.355	0.558376	17.7185	16.8061	30.6464	0.548387	4.706
3556_1_l.dcm	l	15.49	27.94	0.554402	17.4486	14.59	27.26	0.535216	16.8234	15.21	27.11	0.561048	18.5294	15.24	26.97	0.565072	17.4162	15.1325	27.32	0.553935	17.5544	14.5617	26.7188	0.545	4.706
3562_1_l.dcm	l	19.49	30.85	0.631767	17.0441	18.8	30.91	0.608217	18.4457	18.57	30.47	0.609452	15.8852	19.66	30.46	0.645437	18.1859	19.13	30.6725	0.623718	17.3902	17.9595	30.3169	0.592391	4.706
3566_1_l.dcm	l	19.82	29.7	0.66734	17.6899	19.84	29.81	0.665548	18.4298	17.56	28.72	0.611421	17.1324	17.73	28.81	0.615411	15.0694	18.7375	29.26	0.63993	17.0804	17.6299	28.834	0.611429	4.706
3587_1_l.dcm	l	15.68	28.96	0.541436	17.8719	15.14	26.87	0.563454	18.9827	15.01	26.86	0.558824	18.9936	15.98	27.02	0.591414	18.5653	15.4525	27.4275	0.563782	18.6034	13.8403	26.5273	0.521739	4.706
3589_1_s.dcm	s	14.49	26	0.557308	17.3467	15.55	25.7	0.605058	15.3122	14.53	25.81	0.56296	15.9684	14.52	25.93	0.559969	17.362	14.7725	25.86	0.571324	16.4973	13.8766	24.5766	0.564626	4.706
3597_1_s.dcm	s	14.31	27.76	0.51549	17.2216	14.64	27.72	0.528139	15.6052	14.53	27.77	0.523227	18.4586	14.49	27.89	0.519541	15.4829	14.4925	27.785	0.521599	16.6921	12.7875	26.4	0.484375	4.706
3603_1_l.dcm	l	18.4	30.64	0.600522	17.4145	17.66	29.52	0.598238	16.4063	17.86	30.19	0.591587	17.8843	17.73	29.61	0.598784	17.149	17.9125	29.99	0.597283	17.2135	16.9709	28.834	0.588571	4.706
3623_1_l.dcm	l	16.73	29.54	0.566351	17.8644	16.64	28.58	0.582225	17.5717	17.63	28.59	0.616649	18.6232	17.67	28.81	0.613329	17.8482	17.1675	28.88	0.594638	17.9769	14.1698	28.834	0.491429	4.706
3624_1_l.dcm	l	15.97	26.28	0.607686	17.1372	16.23	26.78	0.606049	17.3045	14.95	26.37	0.566932	18.3648	14.62	26.38	0.554208	17.4355	15.4425	26.4525	0.583719	17.5605	14.0051	25.2091	0.555556	4.706
3640_1_l.dcm	l	16.23	29.51	0.549983	17.2432	15.89	28.2	0.563475	18.8764	16.14	27.82	0.580158	18.6086	15.76	27.81	0.566703	18.1182	16.005	28.335	0.56508	18.2116	15.9823	28.0102	0.570588	4.706
367_1_l.dcm	l	16.41	26.62	0.616454	17.511	16.27	26.35	0.617457	17.4896	16.31	25.64	0.636115	18.2043	16.14	25.73	0.627283	17.7647	16.2825	26.085	0.624327	17.7424	15.6527	26.1977	0.597484	4.706
369_1_l.dcm	l	18.88	33.98	0.555621	17.2126	18.26	32.52	0.561501	17.1644	18.58	31.93	0.581898	17.1174	18.24	31.91	0.571608	17.1346	18.49	32.585	0.567657	17.1572	17.3004	29.1635	0.59322	4.706
3694_1_s.dcm	s	16.74	28.99	0.57744	17.4543	16.14	28.9	0.558478	16.8845	16.06	28.38	0.565891	15.0043	16.3	28.71	0.567746	18.477	16.31	28.745	0.567389	16.955	15.5484	27.5859	0.563636	4.706
370_1_l.dcm	l	13.88	26.67	0.520435	17.8132	13.92	26.77	0.519985	15.323	13.82	26.59	0.519744	15.8689	13.77	26.66	0.516504	15.2054	13.8475	26.6725	0.519167	16.0526	13.6266	26.7188	0.51	4.706
371_1_l.dcm	l	19.37	29.59	0.654613	17.4471	18.84	29.16	0.646091	16.6735	18.44	29.21	0.631291	18.7643	18.98	28.97	0.655161	16.5118	18.9075	29.2325	0.646789	17.3492	19.7719	27.8454	0.710059	4.706
372_2_l.dcm	l	18.65	29.2	0.638699	17.2957	18.08	31.74	0.569628	17.3147	18.38	29.58	0.621366	16.8194	18.37	29.76	0.617272	16.1345	18.37	30.07	0.611741	16.8911	12.5222	26.8568	0.466258	4.706
373_1_l.dcm	l	15.73	30.38	0.517775	17.6038	15.26	31.3	0.48754	15.9594	15.49	30.26	0.511897	16.7876	15.63	30.78	0.507797	18.9847	15.5275	30.68	0.506252	17.3339	15.8175	29.6578	0.533333	4.706
374_1_l.dcm	l	18.27	32.87	0.555826	17.8729	16.53	33.48	0.493728	18.5553	18.66	31.41	0.594078	18.3157	18.89	32.21	0.586464	15.092	18.0875	32.4925	0.557524	17.4589	18.4537	29.3283	0.629213	4.706
375_1_l.dcm	l	20.62	32.3	0.63839	17.0155	20.72	32.57	0.636168	16.2708	19.7	32.01	0.615433	17.904	19.97	31.88	0.626412	15.576	20.2525	32.19	0.629101	16.6916	17.6299	28.834	0.611429	4.706
377_1_l.dcm	l	18.65	30.24	0.616733	17.6223	17.54	30.12	0.582337	15.2324	19.34	29.41	0.657599	16.6406	19.66	30.08	0.65359	17.3949	18.7975	29.9625	0.627565	16.7226	15.3232	27.3511	0.560241	4.706
378_1_l.dcm	l	14	26.08	0.53681	17.3717	14.27	26.26	0.543412	18.8635	14.02	26.27	0.533689	17.7688	13.97	26.29	0.531381	15.2796	14.065	26.225	0.536323	17.3209	13.493	26.8523	0.502488	4.706
3782_1_l.dcm	l	15.68	28.09	0.558206	17.322	15.94	26.82	0.594333	17.6226	15.73	26.6	0.591353	18.3893	15.71	26.51	0.592607	17.2303	15.765	27.005	0.584125	17.6411	14.6641	26.3625	0.55625	4.706
3790_1_l.dcm	l	16.41	28.93	0.567231	17.6677	16.75	28.26	0.592711	18.7046	16.74	27.64	0.605644	15.0406	16.25	29.7	0.547138	15.1835	16.5375	28.6325	0.578181	16.6491	16.3118	27.0216	0.603659	4.706
38_1_l.dcm	l	18.22	28.42	0.641098	17.6353	17.94	28.4	0.63169	15.3404	17.82	28.23	0.631243	18.8104	18.3	28.28	0.6471	16.864	18.07	28.3325	0.637783	17.1625	17.6299	27.3511	0.644578	4.706
3808_1_s.dcm	s	14.64	26.45	0.553497	17.0471	14.82	25.48	0.581633	15.5061	14.65	25.87	0.566293	16.0974	14.65	25.77	0.56849	16.0296	14.69	25.8925	0.567478	16.17	14.2109	25.4125	0.559211	4.706
381_1_l.dcm	l	15.4	27.37	0.56266	17.6727	15.53	28.21	0.550514	16.6483	15.28	27.46	0.556446	16.3848	15.59	27.83	0.560187	16.602	15.45	27.7175	0.557452	16.8269	13.6755	27.8454	0.491124	4.706
3814_1_s.dcm	s	15.69	27.98	0.560758	17.5496	15.69	28.08	0.558761	16.6015	15.2	28.32	0.536723	18.3027	15.41	28.21	0.54626	17.1024	15.4975	28.1475	0.550625	17.389	15.0469	27.4187	0.54878	4.706
382_1_l.dcm	l	15.68	32.97	0.475584	17.8686	15.79	32.93	0.479502	16.9832	15.79	32.64	0.483762	17.9143	15.99	33.09	0.483228	18.3462	15.8125	32.9075	0.480519	17.7781	15.488	32.7884	0.472362	4.706
3821_1_l.dcm	l	16.23	28.39	0.57168	17.7775	16	26.84	0.596125	15.2199	15.78	26.68	0.591454	15.587	15.62	27.26	0.573001	18.7416	15.9075	27.2925	0.583065	16.8315	15.488	26.5273	0.583851	4.706
383_1_l.dcm	l	17.99	31.79	0.565901	17.0014	17.82	30.63	0.581783	16.6851	17.56	31.71	0.553769	16.3626	17.62	31.73	0.55531	16.5586	17.7475	31.465	0.564191	16.6519	16.9709	31.4702	0.539267	4.706
3838_1_s.dcm	s	17.37	28.65	0.606283	17.0133	16.35	27.31	0.598682	18.1057	16.79	27.89	0.602008	17.32	16.83	28.47	0.591149	18.1166	16.835	28.08	0.59953	17.6389	15.7156	27.2516	0.576687	4.706
384_1_l.dcm	l	15.68	33.06	0.474289	17.8396	16.06	33.05	0.48593	17.9499	16.42	33.06	0.496673	17.4172	16.34	33.03	0.494702	17.3203	16.125	33.05	0.487899	17.6318	14.8289	32.6236	0.454545	4.706
385_1_l.dcm	l	16.53	30.88	0.535298	17.3688	17.83	33.61	0.530497	17.7091	16.95	30	0.565	18.3933	17.69	30.73	0.575659	17.9255	17.25	31.305	0.551613	17.8492	17.4652	28.9988	0.602273	4.706
387_1_l.dcm	l	14.74	27.79	0.530407	17.9653	14.56	28.26	0.515216	15.1109	14.06	27.76	0.506484	17.7131	14.64	27.67	0.529093	15.3763	14.5	27.87	0.5203	16.5414	12.0279	27.6806	0.434524	4.706
388_1_l.dcm	l	15.07	23.74	0.634794	17.6129	14.97	23.49	0.637292	18.5167	15.2	23.54	0.645709	16.5489	15.63	23.23	0.672837	15.9224	15.2175	23.5	0.647658	17.1502	12.8517	23.7263	0.541667	4.706
389_1_l.dcm	l	17.05	25.57	0.666797	17.0664	17.39	26.18	0.664248	17.7517	17.26	25.44	0.678459	18.0351	17.53	25.84	0.678406	16.9627	17.3075	25.7575	0.671977	17.454	16.4766	24.7148	0.666667	4.706
390_1_l.dcm	l	15.73	30.42	0.517094	17.8615	14.56	30.23	0.481641	16.6217	15.56	30.24	0.51455	17.9226	16.03	30.28	0.529392	16.5935	15.47	30.2925	0.510669	17.2498	15.488	29.9873	0.516484	4.706
3948_1_l.dcm	l	16.23	27.13	0.598231	17.0134	16.34	26.87	0.608113	17.5964	16.18	26.75	0.60486	16.4622	16.66	26.72	0.623503	16.1315	16.3525	26.8675	0.608677	16.8009	14.9937	24.7148	0.606667	4.706
3981_1_s.dcm	s	14.57	29.06	0.501376	17.5443	14.42	27.01	0.533876	17.411	15.31	26.8	0.571269	18.3376	14.61	27.84	0.524784	16.2972	14.7275	27.6775	0.532826	17.3975	11.6875	26.2625	0.445026	4.706
4003_1_l.dcm	l	15.35	27.19	0.564546	17.0749	15.95	25.76	0.619177	16.7497	15.31	25.26	0.606097	15.862	15.63	25.72	0.607698	17.4649	15.56	25.9825	0.599379	16.7879	14.8289	25.8682	0.573248	4.706
402_1_l.dcm	l	17.24	28.31	0.608972	17.6529	17.84	28.49	0.626185	17.2625	17.54	28.29	0.620007	17.1028	17.73	28.43	0.623637	18.6023	17.5875	28.38	0.6197	17.6551	16.4766	27.0216	0.609756	4.706
4031_1_s.dcm	s	15.62	26.45	0.590548	17.2603	15.8	26.14	0.604438	17.2677	15.33	26.48	0.578927	17.6388	15.52	26.56	0.584337	16.6862	15.5675	26.4075	0.589563	17.2133	14.7125	26.0813	0.564103	4.706
4034_1_s.dcm	s	18.9	33.18	0.56962	17.161	19.19	32.99	0.581691	15.3434	18.94	32.49	0.582949	18.1361	19.11	32.99	0.579266	18.6709	19.035	32.9125	0.578382	17.3279	18.15	33.275	0.545455	4.706
4042_1_s.dcm	s	11.83	29.66	0.398854	17.2058	11.69	29.75	0.392941	17.2526	11.52	29.64	0.388664	16.0763	11.58	29.68	0.390162	18.8551	11.655	29.6825	0.392655	17.3474	11.3688	28.4219	0.4	4.706
4043_1_s.dcm	s	13.86	28.45	0.48717	17.5874	13.2	28.46	0.463809	16.8375	13.35	28.48	0.46875	18.5355	13.89	28.73	0.483467	17.0567	13.575	28.53	0.475799	17.5043	12.5391	27.9203	0.449102	4.706
4044_1_s.dcm	s	11.44	26.56	0.430723	17.7899	11.63	27.7	0.419856	15.153	11.61	26.34	0.440774	15.6253	12.42	27.93	0.444683	18.6337	11.775	27.1325	0.434009	16.8005	11.7031	27.0844	0.432099	4.706
4045_1_s.dcm	s	14.16	27.53	0.514348	17.585	13.97	27.76	0.503242	18.0293	13.53	27.1	0.499262	18.8275	14.63	28.08	0.521011	15.3807	14.0725	27.6175	0.509466	17.4556	13.2078	26.75	0.49375	4.706
4046_1_l.dcm	l	14.51	25.29	0.573745	17.4437	13.86	25.32	0.547393	16.6071	14.73	25.33	0.581524	18.3447	14.82	25.32	0.585308	17.5294	14.48	25.315	0.571992	17.4812	13.5108	10.7098	1.26154	4.706
4047_1_l.dcm	l	15.21	23.41	0.649722	17.3133	15.05	23.15	0.650108	15.3648	15.84	23.16	0.683938	15.8109	15.87	24.24	0.654703	15.588	15.4925	23.49	0.659618	16.0192	14.3346	23.3967	0.612676	4.706
4048_1_l.dcm	l	13.04	27.88	0.467719	17.4348	12.9	27.88	0.462697	15.3391	12.73	27.84	0.457256	15.3985	13.55	28.24	0.479816	18.9836	13.055	27.96	0.466872	16.789	12.8517	28.1749	0.45614	4.706
4049_1_s.dcm	s	12.36	33.2	0.372289	17.5438	12.34	33.01	0.373826	16.5974	12.02	32.77	0.366799	15.1081	12.6	33.28	0.378606	15.9169	12.33	33.065	0.37288	16.2916	11.8703	32.9359	0.360406	4.706
4050_1_s.dcm	s	10.47	29.09	0.359917	17.3726	10.98	23.22	0.472868	16.0839	10.09	29.1	0.346735	18.7088	10.96	29.16	0.375857	17.57	10.625	27.6425	0.388845	17.4338	10.8672	27.5859	0.393939	4.706
4073_1_l.dcm	l	14.74	25.95	0.568015	17.2955	13.86	26.39	0.525199	18.0093	15.38	25.81	0.595893	15.4015	14.91	25.59	0.582649	16.779	14.7225	25.935	0.567939	16.8713	13.346	25.0444	0.532895	4.706
4075_1_s.dcm	s	15.03	34.9	0.430659	17.3122	15.69	35.22	0.445486	15.4813	15.64	34.34	0.455446	15.9197	17.04	35.99	0.473465	16.1801	15.85	35.1125	0.451264	16.2233	15.0469	35.9453	0.418605	4.706
4076_1_l.dcm	l	15.17	23.51	0.645257	17.3884	15.62	24.79	0.630093	16.0559	15.51	23.33	0.664809	18.1684	15.63	24.31	0.642945	17.372	15.4825	23.985	0.645776	17.2462	14.6641	23.5615	0.622378	4.706
4077_1_l.dcm	l	13.94	29.4	0.47415	17.714	13.49	29.38	0.459156	17.0095	13.23	29.16	0.453704	15.7828	14.12	29.48	0.478969	15.6739	13.695	29.355	0.466495	16.545	13.5108	29.6578	0.455556	4.706
4078_1_l.dcm	l	17.61	29.11	0.604947	17.1879	17.29	29.65	0.583137	15.093	18.23	28.9	0.630796	16.0641	19.72	29.54	0.667569	17.3537	18.2125	29.3	0.621612	16.4247	17.4652	29.4931	0.592179	4.706
4079_1_s.dcm	s	14.93	28.85	0.517504	17.6115	14.61	29.01	0.503619	16.3995	14.35	28.21	0.508685	17.6644	15.59	29.57	0.527224	16.7257	14.87	28.91	0.514258	17.1003	13.6125	28.4625	0.478261	4.706
4080_1_s.dcm	s	14.25	27.05	0.526802	17.7952	14.2	27.5	0.516364	18.5521	14.33	27.21	0.526645	17.6244	15.65	27.44	0.570335	18.0794	14.6075	27.3	0.535036	18.0128	11.9625	25.9875	0.460317	4.706
4081_1_s.dcm	s	11.25	27.29	0.412239	17.7199	10.59	27.18	0.389625	17.1263	10.95	27.16	0.403166	18.5089	11.24	27.26	0.412326	17.1348	11.0075	27.2225	0.404339	17.6225	10.8625	25.7125	0.42246	4.706
4082_1_l.dcm	l	13.14	24.3	0.540741	17.7951	12.8	24.42	0.524161	16.4063	13	24.16	0.538079	15.5671	13.2	24.38	0.541427	18.9599	13.035	24.315	0.536102	17.1821	12.1927	24.5501	0.496644	4.706
4083_1_s.dcm	s	16.14	30.34	0.531971	17.3057	16.02	29.1	0.550515	17.4556	15.9	28.79	0.552275	17.389	16.15	30.4	0.53125	18.2436	16.0525	29.6575	0.541503	17.5985	14.85	29.0125	0.511848	4.706
4084_1_s.dcm	s	13.72	30.15	0.455058	17.9178	13.57	30.56	0.444045	17.3129	13.33	29.84	0.446716	15.7249	13.97	30.42	0.459237	17.0846	13.6475	30.2425	0.451264	17.0101	12.65	29.975	0.422018	4.706
4085_1_s.dcm	s	13.04	24.72	0.527508	17.9857	12.06	24.87	0.484922	15.5629	12.31	24.63	0.499797	16.5102	12.92	25.02	0.516387	15.8208	12.5825	24.81	0.507153	16.4699	10.725	24.475	0.438202	4.706
4086_1_s.dcm	s	10.53	27.73	0.379733	17.6067	10.1	28.03	0.360328	15.688	10.42	27.7	0.376173	18.8182	10.46	27.83	0.375853	16.4651	10.3775	27.8225	0.373022	17.1445	10.45	28.05	0.372549	4.706
4094_1_l.dcm	l	14.12	27.38	0.515705	17.6057	13.74	25.75	0.533592	15.2517	14.22	26.61	0.534386	18.7093	14.02	26.37	0.531665	17.2463	14.025	26.5275	0.528837	17.2033	13.375	25.7469	0.519481	4.706
4096_1_l.dcm	l	16.04	29.62	0.541526	17.7402	15.67	29	0.540345	17.3378	15.78	29.25	0.539487	18.3081	16.02	29.47	0.543604	17.6139	15.8775	29.335	0.54124	17.75	15.6527	29.3283	0.533708	4.706
4098_1_l.dcm	l	15.79	26.79	0.589399	17.0001	15.31	26.67	0.574053	16.0736	15.64	26.8	0.583582	16.248	15.54	26.63	0.583552	15.4573	15.57	26.7225	0.582647	16.1947	14.6641	28.1749	0.520468	4.706
4099_1_l.dcm	l	21.34	35.32	0.60419	17.8518	20.93	32.98	0.634627	17.2683	21.23	33.35	0.636582	15.1097	20.95	33.66	0.6224	18.6499	21.1125	33.8275	0.62445	17.2199	19.6071	30.6464	0.639785	4.706
4102_1_l.dcm	l	15.5	25.95	0.597303	17.0946	15.76	26.15	0.602677	17.8989	15.79	25	0.6316	16.9244	15.41	25.64	0.601014	17.1843	15.615	25.685	0.608148	17.2755	14.8289	24.0558	0.616438	4.706
4104_1_l.dcm	l	17.43	25.52	0.682994	17.0821	18.23	25.86	0.70495	17.9732	16.95	25.59	0.662368	15.8066	17.42	25.36	0.686909	18.1135	17.5075	25.5825	0.684305	17.2438	16.147	24.8796	0.649007	4.706
4114_1_s.dcm	s	15.99	32.54	0.491395	17.978	17.75	32.16	0.551928	17.3624	17.41	32.25	0.539845	18.7335	16.26	32.34	0.502783	18.7735	16.8525	32.3225	0.521488	18.2118	14.3	31.9	0.448276	4.706
412_1_l.dcm	l	18.52	29.08	0.636864	17.2101	18.61	28.98	0.642167	17.8583	18.09	28.12	0.643314	15.2043	18.31	28.47	0.643133	17.0248	18.3825	28.6625	0.64137	16.8244	15.3232	27.5159	0.556886	4.706
4122_1_l.dcm	l	16.01	26.39	0.606669	17.5619	16.32	27.45	0.594536	17.7002	16.14	26.34	0.612756	18.747	16.39	26.84	0.610656	18.5335	16.215	26.755	0.606154	18.1357	14.1698	24.7148	0.573333	4.706
4123_1_l.dcm	l	17.37	30.4	0.571382	17.1317	17.16	29.96	0.572764	18.432	17.34	29.53	0.587199	15.797	16.78	29.81	0.562898	17.7046	17.1625	29.925	0.573561	17.2663	14.2945	28.9898	0.493088	4.706
4138_1_l.dcm	l	16.36	27.91	0.58617	17.2157	15.8	27.49	0.574754	16.3274	15.51	27.71	0.559726	17.4636	15.88	27.9	0.569176	17.191	15.8875	27.7525	0.572456	17.0494	14.0437	26.2484	0.535032	4.706
4144_1_s.dcm	s	21.06	36.12	0.583056	17.7195	19.51	35.46	0.550197	18.3477	19.18	33.59	0.571003	15.3765	20.86	35.22	0.592277	15.2071	20.1525	35.0975	0.574134	16.6627	18.7833	31.7998	0.590674	4.706
4145_1_l.dcm	l	19.64	33.57	0.585046	17.6133	19.35	32.21	0.600745	15.5515	19.42	33	0.588485	16.2095	19.73	33.27	0.593027	17.7402	19.535	33.0125	0.591826	16.7786	19.1128	32.1293	0.594872	4.706
4150_1_l.dcm	l	15.57	29.83	0.521958	17.5163	15.35	29.32	0.523533	16.1309	15.37	28.35	0.542152	16.1673	15.58	27.86	0.559225	16.0553	15.4675	28.84	0.536717	16.4674	15.3232	27.8454	0.550296	4.706
4158_1_l.dcm	l	19.87	33.73	0.58909	17.37	19.68	33.06	0.595281	16.9706	19.42	33.24	0.584236	16.5408	19.58	33	0.593333	16.7294	19.6375	33.2575	0.590485	16.9027	19.1128	31.7998	0.601036	4.706
4166_1_l.dcm	l	21.38	36.48	0.586075	17.0457	21.22	37.27	0.569359	15.2127	21.44	36.93	0.580558	17.2831	21.65	36.54	0.592501	15.8901	21.4225	36.805	0.582123	16.3579	20.9252	34.9303	0.599057	4.706
4170_1_l.dcm	l	18.55	32.81	0.565376	17.1519	18.14	32.8	0.553049	16.7105	18.46	32.05	0.575975	16.993	18.89	32.91	0.57399	17.7722	18.51	32.6425	0.567097	17.1569	18.1242	30.4816	0.594595	4.706
4180_1_s.dcm	s	18.04	35.6	0.506742	17.7846	18.56	35.43	0.52385	15.3992	18.21	35.74	0.509513	18.9211	18.66	35.77	0.521666	18.6966	18.3675	35.635	0.515443	17.7004	17.0531	34.6078	0.492754	4.706
4199_1_l.dcm	l	20.94	35.43	0.591025	17.6964	20.69	35.63	0.58069	18.4918	20.97	34.85	0.601722	16.6065	20.84	35.12	0.593394	15.6737	20.86	35.2575	0.591708	17.1171	19.6071	33.9417	0.57767	4.706
4203_1_s.dcm	s	15.17	28.02	0.541399	17.1211	15.2	27.86	0.545585	16.7603	15.33	27.77	0.552035	15.673	15.16	27.81	0.545128	18.8962	15.215	27.865	0.546037	17.1126	14.2109	26.0813	0.544872	4.706
4207_1_l.dcm	l	16.12	25.26	0.638163	17.821	17.43	25.47	0.684335	15.791	15.93	24.91	0.639502	16.7845	16.09	25.92	0.620756	15.8372	16.3925	25.39	0.645689	16.5584	15.9823	25.0444	0.638158	4.706
4246_1_l.dcm	l	21.06	37.89	0.555819	17.7472	19.84	37.48	0.529349	18.6758	20.97	38.06	0.550972	18.9658	21.17	36.07	0.586914	15.7112	20.76	37.375	0.555764	17.775	19.6071	32.1293	0.610256	4.706
4249_1_l.dcm	l	23.48	32.56	0.72113	17.3798	13.48	32.57	0.413878	18.7368	24.24	30.58	0.792675	18.2616	24.14	32.17	0.750389	18.2968	21.335	31.97	0.669518	18.1688	22.5729	31.3055	0.721053	4.706
4263_1_l.dcm	l	16.7	31	0.53871	17.2212	16.42	30.28	0.542272	17.9313	17.09	31.07	0.550048	18.4608	16.92	31.02	0.545455	16.1495	16.7825	30.8425	0.544121	17.4407	16.8061	30.3169	0.554348	4.706
4264_1_l.dcm	l	15.49	24.43	0.634056	17.4546	15.67	25.23	0.621086	18.9365	15.86	24.67	0.642886	18.9944	15.62	24.38	0.640689	15.5113	15.66	24.6775	0.634679	17.7242	14.0051	23.232	0.602837	4.706
4273_1_l.dcm	l	24.14	31.21	0.77347	17.4204	23.78	31.23	0.761447	17.7396	23.96	31.5	0.760635	15.9272	24.1	31.52	0.764594	16.5029	23.995	31.365	0.765037	16.8975	21.4195	29.6578	0.722222	4.706
4304_1_l.dcm	l	17.59	29.29	0.600546	17.6632	16.08	29.15	0.55163	17.7017	17.14	27.03	0.63411	17.0618	16.09	28.64	0.561802	18.5491	16.725	28.5275	0.587022	17.7439	15.1584	27.5159	0.550898	4.706
4310_1_l.dcm	l	20.18	31.74	0.635791	17.8299	20.21	31.87	0.634139	16.7532	19.99	30.84	0.648184	17.573	19.95	32.38	0.616121	17.6147	20.0825	31.7075	0.633559	17.4427	16.4766	31.4702	0.52356	4.706
4315_1_l.dcm	l	19.98	33.18	0.60217	17.5147	19.98	32.89	0.607479	17.088	20.04	31.61	0.633977	15.2776	19.66	32.42	0.606416	15.0783	19.915	32.525	0.61251	16.2397	16.9709	33.9417	0.5	4.706
4322_1_l.dcm	l	17.68	29.73	0.594686	17.333	17.74	28.49	0.622675	18.8314	17.33	28.83	0.60111	18.1102	18.06	29.22	0.61807	16.0058	17.7025	29.0675	0.609135	17.5701	16.4766	28.834	0.571429	4.706
4323_1_l.dcm	l	18.15	29.15	0.622642	17.5149	18.23	29.59	0.616087	16.1925	17.08	28.7	0.595122	18.9737	16	29.15	0.548885	18.1243	17.365	29.1475	0.595684	17.7013	16.147	27.5159	0.586826	4.706
4333_1_l.dcm	l	19.71	36.8	0.535598	17.1394	19.09	35.72	0.534434	17.7833	20.37	36.04	0.565205	16.2371	20.6	36.67	0.561767	18.3437	19.9425	36.3075	0.549251	17.3759	18.1242	29.1635	0.621469	4.706
4380_1_l.dcm	l	21.56	38.4	0.561458	17.3887	21.27	37.21	0.571621	18.101	21.15	37.17	0.569007	16.7744	21.47	38	0.565	15.3161	21.3625	37.695	0.566772	16.895	21.09	36.0837	0.584475	4.706
4402_1_s.dcm	s	13.47	22.88	0.588724	17.6869	13.17	23.27	0.565965	18.7065	13.43	22.99	0.584167	16.173	13.62	23.02	0.591659	18.2192	13.4225	23.04	0.582629	17.6964	12.65	22.4125	0.564417	4.706
4414_1_l.dcm	l	20.69	37.39	0.553357	17.0855	20.32	36.74	0.553076	17.0194	20.55	37.7	0.545093	18.3407	20.99	37.56	0.558839	18.682	20.6375	37.3475	0.552591	17.7819	20.1014	35.7541	0.562212	4.706
4432_1_s.dcm	l	16.52	24.08	0.686047	17.7534	16.59	24.36	0.681034	15.0004	16.43	23.91	0.68716	15.0234	17.27	24.29	0.710992	16.7297	16.7025	24.16	0.691308	16.1267	16.8061	23.5615	0.713287	4.706
4443_1_l.dcm	l	20.07	28.01	0.71653	17.2874	20.08	28.09	0.714845	15.1834	19.61	28.42	0.690007	18.8502	19.06	28.4	0.671127	16.273	19.705	28.23	0.698127	16.8985	19.2776	27.6806	0.696429	4.706
4445_1_l.dcm	l	22.27	35.58	0.625913	17.3176	22.34	35.67	0.626297	18.7164	22.29	36.03	0.618651	15.9071	22.25	35.63	0.624474	15.3577	22.2875	35.7275	0.623834	16.8247	20.2662	35.0951	0.577465	4.706
4446_1_s.dcm	s	17.36	27.88	0.622669	17.1767	16.83	27.32	0.616032	18.2577	16.82	27.34	0.615216	15.954	17.33	27.52	0.629724	16.253	17.085	27.515	0.62091	16.9104	15.0469	26.75	0.5625	4.706
4476_1_s.dcm	s	14.15	27.1	0.52214	17.0942	13.84	28.17	0.491303	18.6023	13.98	28.02	0.498929	16.958	18.33	29.08	0.63033	17.9153	15.075	28.0925	0.535676	17.6424	13.6125	26.4	0.515625	4.706
4479_1_s.dcm	s	18.34	28.87	0.635262	17.3205	18.24	28.92	0.630705	18.7144	18.39	29.02	0.633701	15.339	18.03	29.05	0.620654	17.7628	18.25	28.965	0.63008	17.2842	18.425	28.7375	0.641148	4.706
4485_1_s.dcm	s	15.32	29.09	0.526641	17.5693	15.63	29.27	0.533994	16.9519	15.39	29.37	0.524004	18.7131	15.45	29.36	0.526226	15.1828	15.4475	29.2725	0.527716	17.1043	14.5453	27.7531	0.524096	4.706
4499_1_s.dcm	s	12.31	30.35	0.405601	17.3925	11.69	30.67	0.381154	16.1329	12.45	30.35	0.410214	16.7401	12.23	30.41	0.40217	18.9749	12.17	30.445	0.399785	17.3101	12.3719	30.5953	0.404372	4.706
4500_1_s.dcm	s	9.51	20.65	0.460533	17.1728	9.58	20.56	0.465953	15.0349	9.38	20.6	0.45534	15.4135	9.45	20.55	0.459854	16.0104	9.48	20.59	0.46042	15.9079	8.52656	21.0656	0.404762	4.706
4501_1_s.dcm	s	12.22	28.74	0.425191	17.1273	11.74	28.68	0.409344	15.9691	11.95	28.81	0.414787	15.9017	12.51	28.77	0.434828	18.3629	12.105	28.75	0.421038	16.8403	11.8703	27.7531	0.427711	4.706
4502_1_s.dcm	s	15.12	30.15	0.501493	17.0893	16.01	30.13	0.531364	18.2887	15.51	30.04	0.516312	16.9395	16.88	30.4	0.555263	17.2343	15.88	30.18	0.526108	17.388	14.5453	30.4281	0.478022	4.706
4503_1_s.dcm	s	16.77	33.79	0.496301	17.5547	16.61	34.08	0.487383	16.9908	16.55	34.33	0.482086	18.8704	16.89	34.37	0.491417	15.3009	16.705	34.1425	0.489296	17.1792	13.2078	33.9391	0.389163	4.706
4504_1_s.dcm	s	10.37	25.82	0.401627	17.7538	10.18	25.72	0.395801	15.3272	10.21	25.64	0.398206	17.2458	10.29	25.82	0.398528	16.3696	10.2625	25.75	0.39854	16.6741	10.0375	25.1625	0.398907	4.706
4505_1_s.dcm	s	14.98	27.68	0.541185	17.2162	14.55	27.81	0.523193	16.6151	14.65	27.71	0.52869	18.0931	14.93	28.25	0.528496	18.6367	14.7775	27.8625	0.530391	17.6402	13.5422	28.2547	0.47929	4.706
4506_1_s.dcm	s	13.48	32.09	0.420069	17.1564	13.1	31.93	0.410272	16.8588	13.3	32	0.415625	17.1976	13.62	32.03	0.425226	16.7081	13.375	32.0125	0.417798	16.9802	12.3719	32.4344	0.381443	4.706
4507_1_s.dcm	s	10.2	28.17	0.362087	17.3454	10.08	28.23	0.357067	17.5918	10.21	28.1	0.363345	16.7659	10.23	28.19	0.362895	18.6967	10.18	28.1725	0.361349	17.6	9.625	27.225	0.353535	4.706
4508_1_s.dcm	s	18.71	33.45	0.559342	17.5394	19.88	33.7	0.589911	17.4257	21.21	33.53	0.632568	15.7821	21.21	33.53	0.632568	18.6402	20.2525	33.5525	0.603597	17.3468	16.8859	32.4344	0.520619	4.706
4510_1_s.dcm	s	15.03	29.48	0.509837	17.9042	15.13	29.57	0.511667	15.0591	14.96	29.55	0.506261	16.0829	15.31	29.47	0.519511	16.1067	15.1075	29.5175	0.511819	16.2882	14.0437	28.5891	0.491228	4.706
4511_1_s.dcm	s	13.18	26.56	0.496235	17.4829	12.95	26.52	0.488311	15.0315	13.3	26.67	0.498688	18.0922	13.32	26.19	0.508591	18.6276	13.1875	26.485	0.497956	17.3085	11.5359	25.9141	0.445161	4.706
4512_1_l.dcm	l	12.38	23.99	0.516048	17.9922	12.1	23.62	0.512278	18.6184	12.51	23.71	0.527625	17.5118	12.58	24.19	0.52005	18.5871	12.3925	23.8775	0.519	18.1774	12.0279	23.7263	0.506944	4.706
4513_1_l.dcm	l	13.7	32.12	0.426526	17.8091	13.7	32.52	0.421279	15.7187	14	31.99	0.437637	15.7761	13.95	32.64	0.42739	16.6344	13.8375	32.3175	0.428208	16.4846	13.5108	31.7998	0.42487	4.706
4514_1_l.dcm	l	13.54	28.52	0.474755	17.4611	13.68	28.59	0.478489	17.8163	14.55	28.65	0.507853	18.7117	14.93	30.02	0.497335	16.1926	14.175	28.945	0.489608	17.5454	12.9586	28.7227	0.451163	4.706
4515_1_l.dcm	l	21.21	35.08	0.604618	17.477	19.9	36.34	0.547606	15.4203	21.71	36.38	0.596756	17.5059	21.1	36.13	0.584002	18.7352	20.98	35.9825	0.583246	17.2846	19.7719	34.9303	0.566038	4.706
4597_1_s.dcm	s	19.06	31.33	0.608363	17.1294	19.04	31.33	0.607724	15.8147	19.11	31.42	0.608211	17.6183	19.48	31.41	0.620185	15.9314	19.1725	31.3725	0.611121	16.6235	18.7	32.3125	0.578723	4.706
4610_1_l.dcm	l	16.66	32.12	0.51868	17.9817	16.1	32.39	0.497067	15.3116	16.08	32.46	0.495379	17.334	16.61	33.21	0.500151	18.2934	16.3625	32.545	0.502819	17.2302	15.9823	31.635	0.505208	4.706
4614_1_l.dcm	l	19.49	34.39	0.566735	17.7388	19.46	34.5	0.564058	17.0335	19.6	33.53	0.584551	16.6624	19.76	33.89	0.583063	18.8812	19.5775	34.0775	0.574602	17.579	17.7947	31.1407	0.571429	4.706
4631_1_s.dcm	s	17.66	27.68	0.638006	17.7169	18.02	27.64	0.651954	17.7403	18.31	28.08	0.652066	16.6491	17.93	27.84	0.644037	15.1826	17.98	27.81	0.646516	16.8222	16.6375	26.8125	0.620513	4.706
4634_1_l.dcm	l	16.6	26.1	0.636015	17.7571	16.67	26.57	0.627399	18.5783	16.77	26.6	0.630451	16.852	16.63	26.87	0.618906	15.3084	16.6675	26.535	0.628193	17.1239	15.6527	25.7034	0.608974	4.706
4644_1_l.dcm	l	18.41	31.39	0.586493	17.8146	17.71	31.67	0.559204	17.8613	18.23	31.15	0.585233	16.0764	18.85	32.05	0.588144	16.0996	18.3	31.565	0.579768	16.963	17.1356	30.4816	0.562162	4.706
4685_1_l.dcm	l	16.73	26.28	0.636606	17.216	16.57	26.45	0.626465	16.1438	16.84	27.07	0.622091	18.0142	17.03	26.58	0.640707	15.3366	16.7925	26.595	0.631467	16.6777	16.2984	26.7188	0.61	4.706
4704_1_l.dcm	l	18.77	33.38	0.562313	17.8714	20.3	34.08	0.595657	18.5251	20.66	34.33	0.601806	15.5379	19.11	33.78	0.565719	16.623	19.71	33.8925	0.581374	17.1393	18.5578	31.5984	0.587302	4.706
4732_1_l.dcm	l	23.29	30.99	0.751533	17.4758	23.31	31	0.751935	17.1011	23.4	32.19	0.726934	18.0348	22.87	31.16	0.733954	15.7579	23.2175	31.335	0.741089	17.0924	22.4081	30.8112	0.727273	4.706
4733_1_l.dcm	l	15.34	28.11	0.545713	17.4243	15.09	27.99	0.539121	15.8979	16.32	28.95	0.563731	16.4378	16.61	29.02	0.572364	17.2603	15.84	28.5175	0.555232	16.7551	16.3118	28.5044	0.572254	4.706
4754_1_l.dcm	l	21.86	36.81	0.59386	17.0021	16.99	36.53	0.465097	18.3404	20.31	37.82	0.537017	15.2954	22.7	37.92	0.598629	17.9586	20.465	37.27	0.548651	17.1491	22.4081	37.8961	0.591304	4.706
4755_1_s.dcm	s	18.65	33.86	0.550797	17.5031	17.43	34.02	0.512346	16.771	19.01	34.33	0.553743	17.384	18.95	34.19	0.554256	15.7155	18.51	34.1	0.542785	16.8434	17.3875	34.1063	0.509804	4.706
4765_1_s.dcm	s	10.95	27.92	0.392192	17.9033	10.48	27.81	0.376843	16.3101	11.16	27.96	0.399142	16.2464	10.92	27.94	0.390838	17.8742	10.8775	27.9075	0.389753	17.0835	10.45	28.05	0.372549	4.706
4766_1_s.dcm	s	13.04	26.37	0.494501	17.9981	12.68	25.31	0.500988	15.5586	13.12	25.93	0.505978	16.0165	13.04	25.93	0.502892	17.8235	12.97	25.885	0.50109	16.8492	12.0375	25.0781	0.48	4.706
4767_1_s.dcm	s	13.86	29.23	0.47417	17.9328	13.85	29.26	0.473342	17.1486	13.79	29.43	0.468569	15.3883	14.51	29.29	0.495391	15.5891	14.0025	29.3025	0.477868	16.5147	13.2078	28.2547	0.467456	4.706
4769_1_s.dcm	s	10.57	25.88	0.408423	17.1127	10.34	25.49	0.405649	16.5077	10.61	26.42	0.40159	17.5839	10.77	25.97	0.414709	18.3246	10.5725	25.94	0.407593	17.3822	10.1984	25.4125	0.401316	4.706
4769_3_s.dcm	s	10.26	27.14	0.37804	17.3697	8.62	27.22	0.316679	17.8844	10.24	27.1	0.37786	17.7884	10.26	27.16	0.377761	16.7686	9.845	27.155	0.362585	17.4528	9.02812	26.75	0.3375	4.706
4770_1_s.dcm	s	19.59	34.22	0.572472	17.9711	18.75	33.79	0.554898	15.5286	20.6	34.21	0.602163	17.2765	20.72	35.11	0.590145	15.6048	19.915	34.3325	0.57992	16.5952	13.3375	33	0.404167	4.706
4771_1_s.dcm	s	13.86	29.81	0.464945	17.4394	13.31	29.75	0.447395	16.841	12.75	29.73	0.42886	16.2392	13.29	29.52	0.450203	16.6197	13.3025	29.7025	0.447851	16.7848	13.0406	28.5891	0.45614	4.706
4772_1_s.dcm	s	13.33	26.87	0.496092	17.4207	13.1	26.57	0.493037	16.1077	13.61	26.61	0.511462	18.5645	13.47	26.7	0.504494	17.8538	13.3775	26.6875	0.501271	17.4867	13.0406	25.5797	0.509804	4.706
4774_1_s.dcm	s	13.47	30.2	0.446026	17.6541	13.75	30.43	0.451857	16.5285	13.12	30.22	0.43415	16.5563	13.66	30.75	0.444228	15.5114	13.5	30.4	0.444065	16.5626	12.2047	30.9297	0.394595	4.706
4775_1_l.dcm	l	15.45	29.9	0.516722	17.5687	14.92	30.46	0.489823	18.7331	15.31	30.08	0.508976	18.662	15.56	30.5	0.510164	15.3888	15.31	30.235	0.506421	17.5881	16.147	28.9988	0.556818	4.706
4776_1_l.dcm	l	12.76	29.34	0.434901	17.3993	12.54	29.61	0.423506	18.7792	12.93	29.54	0.437712	15.3101	12.92	29.97	0.431098	16.688	12.7875	29.615	0.431804	17.0442	12.5222	28.3397	0.44186	4.706
4777_1_s.dcm	s	11	29.13	0.377618	17.2433	10.24	28.65	0.357417	15.824	10.48	28.69	0.365284	16.6946	10.99	28.97	0.379358	17.1767	10.6775	28.86	0.369919	16.7347	10.3656	29.0906	0.356322	4.706
4778_1_s.dcm	s	10.86	28.45	0.381722	17.6554	10.86	28.67	0.378793	15.4588	10.97	28.51	0.384777	17.138	11	28.5	0.385965	15.538	10.9225	28.5325	0.382814	16.4475	10.3656	28.9234	0.358382	4.706
4779_1_l.dcm	l	13.24	25.25	0.524356	17.9562	12.56	24.97	0.503004	18.9407	13.04	25.02	0.521183	18.3232	13.61	25.31	0.537732	18.3402	13.1125	25.1375	0.521569	18.3901	13.346	23.891	0.558621	4.706
4780_1_s.dcm	s	10.15	26.76	0.379297	17.666	11.02	26.78	0.411501	17.9804	10.97	26.85	0.408566	16.0646	11.19	26.7	0.419101	16.4624	10.8325	26.7725	0.404616	17.0433	10.7	25.9141	0.412903	4.706
4782_1_s.dcm	s	12.26	30.29	0.404754	17.394	12.14	30.76	0.394668	15.6108	11.95	30.29	0.39452	15.7944	12.46	30.33	0.410814	15.5339	12.2025	30.4175	0.401189	16.0833	12.0375	30.0938	0.4	4.706
4784_1_l.dcm	l	13.99	23.3	0.600429	17.4921	13.33	24.8	0.5375	18.7124	14.3	24.12	0.592869	17.9984	15	24.52	0.611746	15.2481	14.155	24.185	0.585636	17.3628	14.0051	23.3967	0.598592	4.706
4790_1_s.dcm	s	13.33	28.55	0.4669	17.7982	12.5	28.24	0.442635	18.939	12.94	28.51	0.453876	18.1651	13.39	28.78	0.465254	17.8931	13.04	28.52	0.457166	18.1988	12.375	28.1875	0.439024	4.706
4791_1_s.dcm	s	18.71	33.83	0.553059	17.4348	15.68	34.01	0.461041	18.298	16.92	34.03	0.497208	16.5076	16.67	34.07	0.489287	18.6918	16.995	33.985	0.500149	17.733	14.0437	33.1031	0.424242	4.706
4792_1_s.dcm	s	16.33	33.35	0.489655	17.8409	15.07	33.19	0.454052	18.7105	16.25	33.41	0.486381	17.4749	15.9	33.42	0.475763	18.5387	15.8875	33.3425	0.476463	18.1413	13.75	33	0.416667	4.706
4793_1_l.dcm	l	13.28	24.92	0.532905	17.5946	13.31	25.22	0.527756	16.4147	13.34	25.08	0.531898	18.5265	13.34	24.81	0.537686	15.6484	13.3175	25.0075	0.532561	17.046	13.0165	24.2205	0.537415	4.706
4794_1_l.dcm	l	12.62	27.79	0.45412	17.8133	12.46	27.65	0.450633	16.3121	12.45	27.82	0.44752	15.8138	12.8	28.26	0.452937	18.606	12.5825	27.88	0.451302	17.1363	12.6869	28.1749	0.450292	4.706
4795_1_l.dcm	l	15.64	29.57	0.528914	17.0313	15.51	29.94	0.518036	18.5697	15.61	29.78	0.524177	17.9086	15.6	29.95	0.520868	16.2642	15.59	29.81	0.522999	17.4434	15.3232	29.8226	0.513812	4.706
4796_1_l.dcm	l	13.52	25.91	0.521806	17.8625	13.47	26.28	0.512557	18.8023	13.64	26.45	0.51569	17.6136	13.57	26.28	0.516362	16.09	13.55	26.23	0.516604	17.5921	13.6755	25.5387	0.535484	4.706
4797_1_l.dcm	l	16.44	33.53	0.490307	17.8897	16.41	33.12	0.495471	15.5454	16.32	33.71	0.484129	18.5174	16.46	34.15	0.481991	16.385	16.4075	33.6275	0.487975	17.0844	19.1128	33.6122	0.568627	4.706
4798_1_l.dcm	l	17.19	30.9	0.556311	17.9044	16.2	33.59	0.482286	17.0964	17.21	32.94	0.522465	17.3621	17.21	33.07	0.520411	16.5588	16.9525	32.625	0.520368	17.2305	15.1584	30.3169	0.5	4.706
4799_1_l.dcm	l	18.84	30.52	0.6173	17.1079	17.09	31.18	0.548108	17.9254	19.12	31.27	0.611449	18.3144	19.08	31.23	0.610951	16.4418	18.5325	31.05	0.596952	17.4474	15.9823	29.8226	0.535912	4.706
480_1_l.dcm	l	18.91	28.44	0.664909	17.1784	18.67	29.44	0.634171	17.6876	19	29.6	0.641892	16.721	18.44	29.11	0.633459	17.5152	18.755	29.1475	0.643608	17.2755	18.6185	27.8454	0.668639	4.706
4800_1_l.dcm	l	16.41	27.41	0.598687	17.1891	13.79	28.2	0.489007	15.0177	14.59	27.64	0.527858	17.8262	15.3	27.82	0.549964	18.8843	15.0225	27.7675	0.541379	17.2293	13.1813	26.3625	0.5	4.706
4802_1_l.dcm	l	16.39	29.06	0.564006	17.6674	15.71	29.29	0.536361	18.7113	15.9	29.66	0.536076	18.3877	16.16	30.22	0.534745	17.8314	16.04	29.5575	0.542797	18.1494	15.9823	28.9988	0.551136	4.706
4805_1_l.dcm	l	16.68	29.67	0.562184	17.5954	16.52	29.53	0.559431	16.1642	16.44	29.66	0.554282	18.3157	17.06	29.8	0.572483	18.7588	16.675	29.665	0.562095	17.7085	16.147	29.8226	0.541436	4.706
4806_1_l.dcm	l	14.06	29.28	0.480191	17.9848	13.6	30.36	0.447958	16.5512	13.66	29.39	0.464784	17.7785	14.31	29.71	0.481656	15.6696	13.9075	29.685	0.468647	16.996	13.2258	28.8562	0.458333	4.706
4807_1_s.dcm	s	14.54	28.65	0.507504	17.3624	14.52	28.92	0.502075	16.0417	14.59	28.57	0.510676	17.477	14.86	28.78	0.516331	15.5643	14.6275	28.73	0.509146	16.6113	14.8797	28.4219	0.523529	4.706
4808_1_s.dcm	s	12.26	30.74	0.398829	17.5136	12.06	31.01	0.388907	17.5589	11.83	30.71	0.385217	16.7513	12.69	30.81	0.411879	17.4459	12.21	30.8175	0.396208	17.3175	11.8703	30.7625	0.38587	4.706
4809_1_s.dcm	s	12.61	26.03	0.484441	17.0976	12.37	25.71	0.481136	16.6974	12.24	25.67	0.476821	17.7606	12.39	26.19	0.473081	15.2428	12.4025	25.9	0.47887	16.6996	11.5359	25.2453	0.456954	4.706
481_1_l.dcm	l	11.92	25.2	0.473016	17.4937	11.68	25.41	0.459662	18.765	11.7	25.25	0.463366	18.3246	11.81	25.07	0.471081	15.9973	11.7775	25.2325	0.466781	17.6452	11.3688	25.3739	0.448052	4.706
4810_1_s.dcm	s	14.11	26.76	0.52728	17.8248	13.6	26.57	0.511855	16.7649	13.06	26.42	0.494322	15.4252	14.62	26.74	0.546746	15.2034	13.8475	26.6225	0.520051	16.3046	13.2078	26.5828	0.496855	4.706
4812_1_s.dcm	s	14.69	32.67	0.449648	17.2997	13.9	32.33	0.429941	15.558	14.1	32.62	0.43225	18.0704	16.13	32.64	0.494179	18.8682	14.705	32.565	0.451505	17.4491	14.5453	32.6016	0.446154	4.706
4813_1_s.dcm	s	19.2	30.25	0.634711	17.7163	16.04	30.51	0.525729	15.0208	15.76	30.41	0.518251	17.7148	17.75	30.6	0.580065	15.6858	17.1875	30.4425	0.564689	16.5344	14.3781	28.9234	0.49711	4.706
4814_1_s.dcm	s	12.02	28.02	0.428979	17.9657	11.96	28.09	0.425774	16.0149	11.65	28.31	0.411515	16.1449	12.04	28.1	0.42847	16.7083	11.9175	28.13	0.423685	16.7085	12.7063	27.5859	0.460606	4.706
4815_1_s.dcm	s	14.5	28.5	0.508772	17.2806	13.68	27.41	0.499088	16.0914	13.18	28.02	0.470378	16.4668	14.33	28.62	0.500699	18.5455	13.9225	28.1375	0.494734	17.0961	13.2078	27.7531	0.475904	4.706
4816_1_s.dcm	s	10.37	25.64	0.404446	17.2295	10.09	25.95	0.388825	15.6208	10.06	25.5	0.39451	17.5216	10.37	25.85	0.401161	15.7521	10.2225	25.735	0.397235	16.531	10.0375	24.8875	0.403315	4.706
4817_1_s.dcm	s	13.91	29	0.479655	17.5675	13.86	29.24	0.474008	15.0193	13.42	28.78	0.466296	17.9475	14.3	28.95	0.493955	17.6215	13.8725	28.9925	0.478479	17.0389	12.5125	28.875	0.433333	4.706
4818_1_s.dcm	s	13.96	27.24	0.512482	17.3339	14.05	27.96	0.502504	18.2103	13.79	27.34	0.504389	15.865	14.13	27.59	0.512142	18.256	13.9825	27.5325	0.507879	17.4163	11.3688	26.5828	0.427673	4.706
482_1_l.dcm	l	18.93	31.65	0.598104	17.5454	18	31.46	0.572155	17.3528	18.59	30.85	0.602593	16.4542	18.78	31.42	0.597708	15.0946	18.575	31.345	0.59264	16.6117	17.3004	30.8112	0.561497	4.706
4821_1_s.dcm	s	13.04	30.1	0.433223	17.8896	12.43	30.03	0.413919	16.7061	12.38	30.22	0.409662	17.7669	13.47	30.23	0.445584	15.0799	12.83	30.145	0.425597	16.8606	12.3719	29.7594	0.41573	4.706
4822_1_s.dcm	s	14.88	25.89	0.574739	17.4927	14.05	26.32	0.533815	18.6196	14.77	26.91	0.548867	16.5786	14.99	26.75	0.560374	16.4729	14.6725	26.4675	0.554449	17.2909	13.5422	24.5766	0.55102	4.706
4823_1_s.dcm	s	16.34	30.35	0.538386	17.3453	14.78	30.48	0.484908	15.1986	14.84	30.1	0.493023	15.0753	15.13	30.52	0.49574	18.2004	15.2725	30.3625	0.503014	16.4549	14.0437	29.425	0.477273	4.706
4824_1_s.dcm	s	15.27	30.78	0.496101	17.6209	14.99	31.19	0.480603	18.16	15.14	31.08	0.48713	16.0228	15.23	31.17	0.488611	17.7972	15.1575	31.055	0.488111	17.4002	14.5453	30.5953	0.47541	4.706
4827_1_l.dcm	l	12.72	30.79	0.413121	17.5857	12.64	30.83	0.40999	16.576	12.86	30.86	0.416721	16.305	12.76	31.32	0.407407	18.1856	12.745	30.95	0.41181	17.1631	12.6914	31.1273	0.407725	4.706
4828_1_l.dcm	l	14.22	28.35	0.501587	17.676	14.1	29.43	0.479103	17.4013	15.01	29.07	0.51634	15.2528	14.82	29.15	0.508405	18.0226	14.5375	29	0.501359	17.0882	13.5108	27.6806	0.488095	4.706
4829_1_s.dcm	s	17.06	31.95	0.533959	17.6877	14.04	31.47	0.446139	16.7381	14.41	32.06	0.44947	15.3116	16.44	32.12	0.511831	15.3218	15.4875	31.9	0.48535	16.2648	13.8766	32.2672	0.430052	4.706
483_1_l.dcm	l	18.79	30.89	0.608287	17.0157	18.96	32.47	0.583924	18.2919	18.72	32.01	0.584817	16.4493	18.92	32.13	0.588858	18.9308	18.8475	31.875	0.591472	17.6719	17.4652	29.4931	0.592179	4.706
4830_1_l.dcm	l	21.15	33.77	0.626296	17.6849	17.7	34.22	0.517241	16.755	19.54	34.01	0.574537	18.4409	20.32	34.15	0.595022	17.3692	19.6775	34.0375	0.578274	17.5625	25.3739	34.436	0.736842	4.706
4831_1_l.dcm	l	14.99	30.67	0.488751	17.0591	14.5	31.55	0.459588	17.7345	15.35	30.86	0.497408	18.3117	14.22	30.61	0.464554	16.9102	14.765	30.9225	0.477575	17.5039	13.6266	29.925	0.455357	4.706
4834_1_l.dcm	l	14.18	29.91	0.474089	17.8416	14	29.99	0.466822	18.4905	14.77	29.78	0.49597	17.2917	14.23	30.03	0.473859	16.4974	14.295	29.9275	0.477685	17.5303	14.3346	29.6578	0.483333	4.706
4835_1_s.dcm	s	13.81	27.49	0.502364	17.5929	13.79	27.73	0.497295	16.8763	14.1	27.71	0.508842	18.0565	13.96	27.67	0.504518	18.0146	13.915	27.65	0.503255	17.6351	13.7094	26.5828	0.515723	4.706
4836_1_s.dcm	s	14.35	31.07	0.46186	17.4092	14.36	31.44	0.456743	15.4361	14.04	31.33	0.448133	16.3246	14.56	31.27	0.465622	18.894	14.3275	31.2775	0.45809	17.016	13.8766	31.4312	0.441489	4.706
4837_1_s.dcm	s	14.35	31.26	0.459053	17.5928	13.85	31.49	0.439822	17.8602	13.86	31.27	0.443236	15.9144	14.16	31.52	0.449239	17.3012	14.055	31.385	0.447838	17.1671	14.0437	31.7656	0.442105	4.706
4838_1_s.dcm	s	14.03	24.29	0.577604	17.3721	13.61	24.6	0.553252	17.9815	13.12	24.38	0.538146	17.2579	13.57	24.67	0.550061	15.3869	13.5825	24.485	0.554766	16.9996	11.4125	22.825	0.5	4.706
4839_1_s.dcm	s	13.38	28.65	0.467016	17.9826	13.54	28.64	0.472765	15.4017	13.67	28.2	0.484752	15.7473	14.08	28.48	0.494382	16.9283	13.6675	28.4925	0.479729	16.515	12.3719	26.4156	0.468354	4.706
484_1_l.dcm	l	19.08	32.07	0.594949	17.5028	19.39	32.62	0.594421	18.2017	18.76	30.98	0.605552	16.1493	19.24	32.82	0.586228	16.1289	19.1175	32.1225	0.595287	16.9957	18.948	30.1521	0.628415	4.706
4840_1_s.dcm	s	15.73	30.63	0.513549	17.4787	13.21	31.1	0.424759	18.0365	13.12	30.59	0.428898	18.9158	15.07	30.77	0.489763	15.1756	14.2825	30.7725	0.464242	17.4016	12.8734	30.2609	0.425414	4.706
4841_1_s.dcm	s	13.96	27.1	0.515129	17.0852	13.73	27.14	0.505895	15.5324	13.92	27.22	0.511389	18.0966	14.11	27.32	0.516471	17.3707	13.93	27.195	0.512221	17.0212	13.375	26.5828	0.503145	4.706
4842_1_l.dcm	l	13.65	26.14	0.522188	17.8236	13.17	26.81	0.491235	18.243	13.66	26.23	0.520778	18.7916	13.67	26.42	0.517411	18.6719	13.5375	26.4	0.512903	18.3825	12.5578	26.318	0.477157	4.706
4843_1_l.dcm	l	13	30.38	0.427913	17.3725	12.55	30.4	0.412829	17.4182	12.99	30.32	0.42843	18.6092	13.14	30.75	0.427317	17.4337	12.92	30.4625	0.424122	17.7084	12.1927	30.1521	0.404372	4.706
4844_1_l.dcm	l	17.11	28.02	0.610635	17.6423	16.77	27.68	0.605853	15.4703	16.8	27.94	0.601288	15.5376	17.7	27.95	0.633274	15.871	17.095	27.8975	0.612763	16.1303	15.3232	28.0102	0.547059	4.706
4845_1_l.dcm	l	14.93	25.81	0.578458	17.888	14.78	25.9	0.570656	17.1024	15.07	25.97	0.580285	17.11	15.15	25.81	0.586982	16.4622	14.9825	25.8725	0.579095	17.1406	14.8289	26.1977	0.566038	4.706
4846_1_s.dcm	s	14.15	29.38	0.48162	17.7912	13.8	28.9	0.477509	15.4204	13.98	29.3	0.477133	16.9123	14.64	29.44	0.497283	16.3197	14.1425	29.255	0.483386	16.6109	13.375	29.0906	0.45977	4.706
4847_1_s.dcm	s	15.51	27.92	0.555516	17.715	15.21	28.32	0.537076	17.0418	15.2	28.08	0.541311	18.1051	15.68	28.08	0.558405	18.1016	15.4	28.1	0.548077	17.7409	14.7125	27.5859	0.533333	4.706
4848_1_s.dcm	s	19.05	26.76	0.711883	17.7301	18.94	26.95	0.702783	18.214	18.51	27.77	0.666547	18.4769	18.75	27.15	0.690608	17.5714	18.8125	27.1575	0.692955	17.9981	14.3781	25.7469	0.558442	4.706
4849_1_s.dcm	s	14.69	25.21	0.582705	17.3364	13.42	24.8	0.541129	16.7865	14.28	25.5	0.56	15.8839	15.44	25.44	0.606918	15.0721	14.4575	25.2375	0.572688	16.2697	13.375	24.5766	0.544218	4.706
485_1_l.dcm	l	17.28	25.5	0.677647	17.5333	16.54	24.9	0.664257	15.2046	16.71	24.54	0.680929	16.0036	17.12	25.16	0.680445	17.7186	16.9125	25.025	0.67582	16.615	14.0051	24.3853	0.574324	4.706
4850_1_l.dcm	l	14.42	29.39	0.490643	17.2614	10.23	28.95	0.353368	18.311	15.25	29.25	0.521368	15.947	14.35	29.91	0.479773	18.265	13.5625	29.375	0.461288	17.4461	12.8517	28.834	0.445714	4.706
4851_1_s.dcm	s	20.79	34.65	0.6	17.946	20.67	34.87	0.592773	18.5497	20.29	34.76	0.583717	18.0745	20.72	34.88	0.594037	15.3686	20.6175	34.79	0.592632	17.4847	16.5516	34.1063	0.485294	4.706
4852_1_s.dcm	s	17.35	28.41	0.6107	17.7089	16.35	28.66	0.570482	16.4029	17.1	28.94	0.590878	16.6501	17.44	28.86	0.604297	16.5238	17.06	28.7175	0.594089	16.8214	14.8797	27.2516	0.546012	4.706
4853_1_l.dcm	l	15.99	29.4	0.543878	17.2665	15.74	29.8	0.528188	18.9648	15.87	29.75	0.533445	18.4883	16.15	30.08	0.536902	15.3512	15.9375	29.7575	0.535603	17.5177	15.2297	28.8562	0.527778	4.706
4854_1_l.dcm	l	19.16	30.35	0.631301	17.1175	19.34	30.34	0.637442	17.4286	18.6	31.33	0.59368	17.94	18.96	31.01	0.611416	17.1308	19.015	30.7575	0.61846	17.4042	22.7377	30.3169	0.75	4.706
4854_1_l.dcm	l	18.74	31.13	0.601992	17.0354	18.93	31.57	0.59962	16.596	18.52	31.39	0.589997	16.5227	18.83	30.89	0.609582	15.3301	18.755	31.245	0.600298	16.3711	22.7377	30.3169	0.75	4.706
4855_1_s.dcm	s	14.25	30.01	0.474842	17.0246	13.8	30.22	0.456651	18.1553	13.18	30.35	0.434267	15.8612	14.08	30.21	0.466071	17.1261	13.8275	30.1975	0.457958	17.0418	12.7875	30.25	0.422727	4.706
486_1_l.dcm	l	16.37	27.03	0.605623	17.8871	11.47	27.12	0.422935	17.3067	13.94	26.95	0.517254	17.36	14.99	27.05	0.554159	15.5303	14.1925	27.0375	0.524993	17.021	14.3346	26.692	0.537037	4.706
4860_1_s.dcm	s	15.8	24.72	0.639159	17.2358	10.8	24.95	0.432866	18.8292	13.06	24.83	0.525977	15.2506	14.61	24.76	0.590065	18.2565	13.5675	24.815	0.547016	17.393	11.5359	23.9078	0.482517	4.706
4861_1_s.dcm	s	12.38	25.05	0.494212	17.6837	11.96	25.37	0.471423	18.9651	12.52	25.05	0.4998	17.8215	12.39	24.98	0.495997	17.6916	12.3125	25.1125	0.490358	18.0405	11.6875	24.75	0.472222	4.706
4862_1_s.dcm	s	12.02	27.19	0.442074	18.7181	11.95	27.3	0.437729	15.7954	12.51	27.04	0.462648	15.3985	12.41	27.19	0.456418	15.3852	12.2225	27.18	0.449717	16.3243	11.7031	26.0813	0.448718	4.706
4863_1_s.dcm	s	12.65	26.61	0.475385	18.018	12.23	26.74	0.457367	15.0727	12.51	26.55	0.471186	17.3757	12.54	26.43	0.474461	18.7136	12.4825	26.5825	0.4696	17.295	12.8734	26.5828	0.484277	4.706
4864_1_s.dcm	s	9.89	22.49	0.439751	18.8392	9.6	22.55	0.425721	16.9996	9.87	22.87	0.43157	17.3394	9.9	22.61	0.437859	16.7893	9.815	22.63	0.433725	17.4919	10.5328	22.4031	0.470149	4.706
4869_1_l.dcm	l	18.68	28.27	0.660771	18.5235	18.73	28.62	0.654437	15.2596	18.68	28.53	0.654749	16.2975	18.56	28.82	0.643997	16.8505	18.6625	28.56	0.653489	16.7328	17.1356	28.0102	0.611765	4.706
487_1_l.dcm	l	14.27	32.07	0.444964	18.6994	14.05	32.65	0.430322	18.0162	13.78	31.63	0.435662	16.906	14.15	31.98	0.442464	16.589	14.0625	32.0825	0.438353	17.5527	14.0051	30.9759	0.452128	4.706
4870_1_l.dcm	l	17.38	31.3	0.555272	18.4549	17.41	31.82	0.54714	15.1819	17.39	32.11	0.541576	15.6574	17.77	31.38	0.566284	17.2215	17.4875	31.6525	0.552568	16.6289	16.6413	30.4816	0.545946	4.706
489_1_l.dcm	l	21.26	32.32	0.657797	18.1113	19.57	31.91	0.613287	18.0656	20.37	31.59	0.644824	17.0044	20.59	32.21	0.639242	15.6828	20.4475	32.0075	0.638788	17.216	18.7833	31.1407	0.603175	4.706
490_1_l.dcm	l	16.25	31.018	0.523889	18.8465	15.99	32.88	0.486314	17.04	14.64	31.26	0.46833	18.9821	15.85	31.76	0.499055	17.2717	15.6825	31.7295	0.494397	18.0351	15.3232	29.3283	0.522472	4.706
4907_1_l.dcm	l	15.59	24.87	0.62686	18.2594	15.61	24.95	0.625651	16.9905	15.28	25.13	0.608038	17.1939	15.79	25.15	0.627833	17.5271	15.5675	25.025	0.622096	17.4927	14.4994	25.3739	0.571429	4.706
4913_1_l.dcm	l	19.93	30.6	0.651307	18.9763	20.02	30.89	0.648106	15.5645	20.04	32.14	0.623522	15.1284	19.51	31.76	0.614295	16.0149	19.875	31.3475	0.634308	16.421	17.6299	31.635	0.557292	4.706
4914_1_l.dcm	l	20.03	28.71	0.697666	18.1905	20.32	28.43	0.714738	15.481	19.41	30.01	0.646784	16.2205	20.38	30.18	0.675282	17.8685	20.035	29.3325	0.683618	16.9401	17.7947	30.9759	0.574468	4.706
493_1_l.dcm	l	17.14	30.57	0.56068	18.9765	15.87	31.26	0.507678	17.6095	15.95	30.21	0.527971	17.9991	17.18	30.53	0.562725	18.7223	16.535	30.6425	0.539764	18.3268	17.1356	30.6464	0.55914	4.706
494_1_l.dcm	l	16.44	31.93	0.514876	18.7345	15.65	33.33	0.469547	17.0289	14.32	31.51	0.454459	18.4771	14.75	31.16	0.473363	16.5087	15.29	31.9825	0.478061	17.6873	15.488	30.3169	0.51087	4.706
495_1_l.dcm	l	14.18	28.4	0.499296	18.4641	12.83	30.42	0.421762	15.5946	12.81	28.46	0.450105	15.7532	13.35	28.34	0.471066	18.4317	13.2925	28.905	0.460557	17.0609	10.545	28.0102	0.376471	4.706
4955_1_s.dcm	s	14.48	28.48	0.508427	18.4378	15.44	29.32	0.526603	18.149	14.9	29.55	0.50423	15.4667	14.76	28.9	0.510727	17.2015	14.895	29.0625	0.512497	17.3138	13.475	27.5	0.49	4.706
4959_1_s.dcm	s	15	27.38	0.547845	18.1005	14.99	28.12	0.533073	16.5502	14.47	27.83	0.519943	18.3417	15.02	27.97	0.537004	17.4407	14.87	27.825	0.534466	17.6083	12.5125	26.4	0.473958	4.706
4960_1_s.dcm	s	13.47	24.8	0.543145	18.0154	14.64	26.06	0.561781	15.2638	14.59	25.81	0.565285	18.4165	14.15	25.86	0.547177	16.1207	14.2125	25.6325	0.554347	16.9541	12.5391	24.7437	0.506757	4.706
4961_1_s.dcm	s	14.52	25.71	0.564761	18.7198	15.03	26.74	0.562079	16.457	14.71	26.18	0.561879	18.469	14.79	26.67	0.554556	15.9068	14.7625	26.325	0.560819	17.3881	14.0437	25.5797	0.54902	4.706
4962_1_l.dcm	l	17.16	29.12	0.589286	18.1049	17.33	30.08	0.57613	18.1778	16.98	30.32	0.560026	16.6261	17.09	29.49	0.579518	18.7131	17.14	29.7525	0.57624	17.9055	15.8175	28.834	0.548571	4.706
4964_1_l.dcm	l	15.75	26.5	0.59434	18.1543	14.99	27.65	0.542134	18.4116	15.78	28.17	0.56017	16.0281	15.92	27.38	0.581446	17.8984	15.61	27.425	0.569523	17.6231	14.8289	27.3511	0.542169	4.706
497_1_l.dcm	l	13.09	29.77	0.439704	18.8721	13.12	29.48	0.445047	18.0756	12.63	29.32	0.430764	15.5029	13.11	29.54	0.443805	18.32	12.9875	29.5275	0.43983	17.6927	13.1813	29.8226	0.441989	4.706
4971_1_l.dcm	l	16.81	26.67	0.630296	18.2782	15.67	27.32	0.573572	17.782	15.79	27	0.584815	16.9878	16.55	27.59	0.599855	18.6927	16.205	27.145	0.597135	17.9352	13.8403	27.1863	0.509091	4.706
4973_1_s.dcm	s	13.87	25.23	0.549742	18.9044	13.88	25.84	0.537152	15.2194	14.1	25.75	0.547573	18.2983	14.2	25.22	0.563045	18.2923	14.0125	25.51	0.549378	17.6786	13.2078	25.0781	0.526667	4.706
4980_1_l.dcm	l	16.11	25.91	0.621768	18.1338	16.15	26.01	0.620915	16.292	16.89	26.38	0.640258	15.6008	16.89	26.61	0.634724	16.75	16.51	26.2275	0.629416	16.6941	15.1584	26.033	0.582278	4.706
4981_1_l.dcm	l	15.31	30.13	0.508131	18.6793	15.41	30.42	0.506575	15.6598	15.61	29.9	0.522074	15.2728	15.74	29.59	0.531936	17.4788	15.5175	30.01	0.517179	16.7727	14.3346	29.1635	0.491525	4.706
4986_1_s.dcm	s	14.19	26.15	0.542639	18.9013	14.59	26.51	0.550358	16.6635	15.14	26.97	0.561364	15.3177	14.42	26.81	0.537859	15.4706	14.585	26.61	0.548055	16.5883	14.2109	25.4125	0.559211	4.706
4987_1_s.dcm	s	16.16	28.79	0.561306	18.5749	16.18	28.48	0.568118	16.96	16.43	29.61	0.55488	16.5064	16.86	29.25	0.57641	15.386	16.4075	29.0325	0.565179	16.8568	15.2141	28.5891	0.532164	4.706
499_1_l.dcm	l	13.56	24.11	0.562422	18.9442	13.65	24.58	0.55533	16.2661	13.25	24.06	0.550707	18.293	13.6	24.06	0.565254	18.3757	13.515	24.2025	0.558428	17.9698	12.6869	24.5501	0.516779	4.706
4996_1_l.dcm	l	14.25	27.45	0.519126	18.4499	14.23	27.58	0.515954	18.6932	14.12	27.68	0.510116	16.17	19.99	27.54	0.725853	16.9097	15.6475	27.5625	0.567762	17.5557	14.0051	27.1863	0.515152	4.706
4997_1_l.dcm	l	16.82	28.33	0.593717	18.2848	16.08	28.56	0.563025	16.8233	18.94	30.26	0.625909	17.8947	18.61	29.64	0.627868	17.4873	17.6125	29.1975	0.60263	17.6225	16.8061	29.4931	0.569832	4.706
500_1_l.dcm	l	15.31	28.87	0.530308	18.3456	14.54	32.39	0.448904	18.828	14.74	29.95	0.492154	15.2895	14.96	29.95	0.499499	15.6429	14.8875	30.29	0.492716	17.0265	14.1698	29.1635	0.485876	4.706
5001_1_s.dcm	s	12.63	25.3	0.499209	18.6077	12.83	25.73	0.49864	15.7061	12.63	25.32	0.498815	18.9151	12.64	25.22	0.50119	18.1014	12.6825	25.3925	0.499463	17.8326	11.5359	25.0781	0.46	4.706
501_1_l.dcm	l	18.56	30.09	0.616816	18.1336	17.92	30.18	0.593771	17.4914	17.71	29.91	0.59211	18.5668	17.67	29.73	0.594349	16.168	17.965	29.9775	0.599261	17.5899	17.6299	29.1635	0.60452	4.706
5014_1_s.dcm	s	17.68	30.68	0.576271	18.831	17.41	31.27	0.556764	15.2163	17.17	31.7	0.54164	18.6329	17.74	31.28	0.567136	15.4756	17.5	31.2325	0.560453	17.0389	15.8828	30.9297	0.513514	4.706
5015_1_s.dcm	s	13.79	27.28	0.505499	16.7097	13.56	27.63	0.490771	18.3547	14.01	27.66	0.506508	16.5589	13.84	27.54	0.502542	15.6466	13.8	27.5275	0.50133	16.8175	12.375	26.2625	0.471204	4.706
5021_1_s.dcm	s	15.72	27.97	0.562031	16.994	15.3	28.22	0.542169	17.5036	15.2	28.32	0.536723	16.6204	15.25	28.11	0.542512	16.7424	15.3675	28.155	0.545859	16.9651	14.575	27.3625	0.532663	4.706
5022_1_s.dcm	s	14.89	29.59	0.503211	18.6965	15.34	29.79	0.514938	15.356	15.45	29.86	0.517415	16.5314	15.19	29.68	0.511792	16.0857	15.2175	29.73	0.511839	16.6674	14.2109	29.5922	0.480226	4.706
5028_1_s.dcm	s	13.59	24.2	0.56157	16.381	13.93	24.73	0.563283	18.7721	13.61	24.77	0.549455	16.9959	13.8	24.34	0.566968	15.1088	13.7325	24.51	0.560319	16.8145	13.375	23.9078	0.559441	4.706
5032_1_l.dcm	l	15.66	29.8	0.525503	17.1347	15.89	29.25	0.543248	16.8725	16.74	30.57	0.547596	16.8577	16.48	29.32	0.562074	16.9668	16.1925	29.735	0.544605	16.9579	15.8175	28.5044	0.554913	4.706
5035_1_s.dcm	s	14.78	29.63	0.498819	17.7469	14.89	29.58	0.503381	15.0429	14.65	29.43	0.497791	16.1875	14.84	29.86	0.496986	16.5505	14.79	29.625	0.499244	16.382	14.0437	28.9234	0.485549	4.706
5039_1_s.dcm	s	17.66	30.16	0.585544	17.8074	17.63	30.76	0.573147	17.9969	17.72	30.9	0.573463	15.3777	17.87	30.91	0.57813	18.018	17.72	30.6825	0.577571	17.3	16.2172	30.9297	0.524324	4.706
5045_1_s.dcm	s	16.24	33.16	0.489747	16.0814	16.89	33.2	0.508735	15.2433	16.43	33.29	0.493542	17.3596	16.88	33.31	0.506755	15.1169	16.61	33.24	0.499694	15.9503	16.05	33.2703	0.482412	4.706
5055_1_s.dcm	s	14.73	29.52	0.498984	16.0079	14.96	29.46	0.507807	15.3515	15.39	29.55	0.520812	18.3012	14.3	29.72	0.481157	15.7288	14.845	29.5625	0.50219	16.3474	15.4	29.0125	0.530806	4.706
5059_1_l.dcm	l	14.5	25.17	0.576083	18.805	14.99	25.51	0.587613	15.4902	14.77	25.42	0.581039	16.3162	14.69	25.47	0.576757	17.951	14.7375	25.3925	0.580373	17.1406	13.2258	25.9172	0.510309	4.706
506_1_l.dcm	l	19.74	33.44	0.590311	18.5578	19.47	32.79	0.593779	17.9706	19.81	32.49	0.609726	16.859	19.95	32.59	0.612151	17.1838	19.7425	32.8275	0.601492	17.6428	18.4537	30.8112	0.59893	4.706
5063_1_s.dcm	s	17.31	32.09	0.53942	18.8854	18.16	32.63	0.556543	15.2878	18.33	32.92	0.556804	18.4778	18.08	32.89	0.549711	15.4298	17.97	32.6325	0.55062	17.0202	13.75	30.1125	0.456621	4.706
5064_1_s.dcm	s	18.74	31.44	0.596056	17.3346	18.85	33.94	0.555392	18.1764	20.39	33.44	0.609749	17.9864	18.91	33.89	0.557982	16.7364	19.2225	33.1775	0.579795	17.5584	17.7219	31.4312	0.56383	4.706
5065_1_s.dcm	s	13.24	23.86	0.554904	16.1162	13.19	24.64	0.535308	17.5522	13.18	24.83	0.53081	17.6597	13.19	24.61	0.535961	16.6407	13.2	24.485	0.539246	16.9922	13.2078	22.5703	0.585185	4.706
507_1_l.dcm	l	12.95	28.82	0.449341	18.9715	12.91	28.74	0.4492	17.0114	12.06	28.29	0.426299	16.0658	12.97	28.8	0.450347	15.2609	12.7225	28.6625	0.443797	16.8274	13.0165	28.1749	0.461988	4.706
508_1_l.dcm	l	15.07	25.15	0.599205	16.8711	14.13	25.12	0.5625	17.936	14.92	25.05	0.595609	16.7833	15.09	25.26	0.597387	18.8431	14.8025	25.145	0.588675	17.6084	14.4994	25.3739	0.571429	4.706
509_1_l.dcm	l	13.75	27.88	0.493185	17.1951	13.81	27.72	0.498196	18.5329	13.52	27.71	0.487911	18.5452	13.82	27.89	0.495518	15.9008	13.725	27.8	0.493702	17.5435	13.1813	28.3397	0.465116	4.706
5095_1_l.dcm	l	14.23	26.73	0.532361	17.8274	14.58	27.23	0.535439	16.3237	14.41	27.76	0.519092	15.9247	15	27.95	0.536673	15.6782	14.555	27.4175	0.530891	16.4385	14.4994	27.0216	0.536585	4.706
5097_1_s.dcm	s	16.57	27.85	0.594973	18.8739	17.16	28.15	0.609591	15.9393	17.9	28.51	0.62785	15.6597	17.87	28.28	0.631895	16.5486	17.375	28.1975	0.616077	16.7554	14.85	28.05	0.529412	4.706
510_1_l.dcm	l	13.16	26.34	0.49962	16.5355	13.2	26.29	0.502092	16.4977	13.06	25.93	0.503664	18.5467	13.23	25.87	0.511403	18.6905	13.1625	26.1075	0.504195	17.5676	12.8517	25.7034	0.5	4.706
5104_1_l.dcm	l	14.17	28.59	0.495628	18.377	14	28.57	0.490025	15.822	14.24	28.17	0.505502	18.2789	14.6	28.25	0.516814	17.3168	14.2525	28.395	0.501992	17.4487	15.3232	28.6692	0.534483	4.706
5105_1_l.dcm	l	18.43	34.65	0.53189	18.6054	18.57	34.07	0.545054	16.183	19	34.19	0.555718	18.3504	18.63	33.92	0.549233	17.1275	18.6575	34.2075	0.545474	17.5666	17.9595	32.6236	0.550505	4.706
5106_1_s.dcm	s	12.05	32.17	0.374573	17.1236	13.35	32.3	0.413313	15.513	11.95	31.57	0.378524	16.0304	12.13	32.02	0.378826	17.036	12.37	32.015	0.386309	16.4258	15.7156	29.5922	0.531073	4.706
5106_2_s.dcm	s	13.34	31.97	0.417266	17.8364	14.23	32.04	0.444132	16.741	13.3	31.94	0.416406	17.5855	13.79	31.92	0.432018	18.8828	13.665	31.9675	0.427455	17.7614	0	0.6875	0	4.706
5108_1_l.dcm	l	14.71	28.33	0.519238	16.005	14.8	28.58	0.517845	17.138	14.59	28.53	0.511392	16.4474	14.82	28.74	0.515658	17.7933	14.73	28.545	0.516033	16.8459	14.6641	28.834	0.508571	4.706
511_1_l.dcm	l	13.99	24.54	0.57009	17.0532	14.04	24.42	0.574939	16.9079	13.58	24.73	0.549131	15.2322	14.16	24.68	0.573744	18.6291	13.9425	24.5925	0.566976	16.9556	14.3346	24.7148	0.58	4.706
5111_1_l.dcm	l	18.38	31.62	0.581278	16.6782	17.81	31.2	0.570833	16.1542	18.58	32.4	0.573457	16.2791	18.67	31.78	0.587476	18.6206	18.36	31.75	0.578261	16.933	18.1242	31.3055	0.578947	4.706
5113_1_l.dcm	l	15.8	27.61	0.572256	18.2837	16.09	29.22	0.55065	15.8267	15.07	27.04	0.557322	15.2587	15.33	27.13	0.565057	15.4165	15.5725	27.75	0.561322	16.1964	14.9937	26.1977	0.572327	4.706
5114_1_s.dcm	s	13.02	27.76	0.46902	17.9848	12.88	28.06	0.459016	17.3469	12.94	27.83	0.464966	15.7978	12.96	27.84	0.465517	17.9836	12.95	27.8725	0.46463	17.2783	12.1	27.225	0.444444	4.706
5115_1_l.dcm	l	15.59	28.04	0.555991	17.3527	15.46	28.39	0.544558	18.2774	15.61	28.29	0.551785	15.8871	15.7	28.67	0.547611	15.9526	15.59	28.3475	0.549986	16.8675	15.6527	26.1977	0.597484	4.706
5116_1_l.dcm	l	13.32	23.82	0.559194	17.0865	13.25	24.25	0.546392	15.9039	13.4	24	0.558333	16.6394	13.39	24.1	0.555602	17.4934	13.34	24.0425	0.55488	16.7808	13.1813	23.5615	0.559441	4.706
5117_1_s.dcm	s	13.28	27.38	0.485026	18.9247	12.98	27.31	0.475284	17.0106	13	27.47	0.473244	17.8979	13.35	27.51	0.485278	16.0794	13.1525	27.4175	0.479708	17.4782	11.275	25.1625	0.448087	4.706
5118_1_s.dcm	s	14.16	33.12	0.427536	16.4196	14.48	33.19	0.436276	15.6681	14.04	33.11	0.424041	16.3056	14.12	32.91	0.429049	17.4784	14.2	33.0825	0.429226	16.4679	13.2078	31.5984	0.417989	4.706
5119_1_s.dcm	s	13.36	28.55	0.467951	17.5469	13.6	28.39	0.479042	16.3864	13.67	28.26	0.483723	16.5633	13.51	28.48	0.474368	15.1458	13.535	28.42	0.476271	16.4106	12.7063	27.7531	0.457831	4.706
512_1_l.dcm	l	16.11	31.7	0.508202	17.544	15.09	32.17	0.469071	16.2792	15.06	31.49	0.478247	16.0131	15.08	31.72	0.47541	18.3652	15.335	31.77	0.482732	17.0504	14.4994	30.8112	0.470588	4.706
5121_1_s.dcm	s	10.92	28.58	0.382085	16.6874	10.94	28.69	0.381318	15.5274	11.16	28.81	0.387365	15.6227	11.15	28.75	0.387826	15.5729	11.0425	28.7075	0.384649	15.8526	10.5328	27.7531	0.379518	4.706
5123_1_s.dcm	s	16	30.85	0.518639	18.1515	15.61	31.11	0.501768	18.9122	16	30.96	0.516796	15.3615	17.17	30.87	0.556203	17.3098	16.195	30.9475	0.523351	17.4338	14.5453	29.0906	0.5	4.706
5124_1_s.dcm	s	15.9	28.88	0.550554	18.0714	15.02	28.68	0.52371	16.7419	15.02	28.81	0.521347	18.2772	15.82	28.86	0.548164	15.3273	15.44	28.8075	0.535944	17.1045	14.2109	26.9172	0.52795	4.706
5125_1_s.dcm	s	15.51	27.22	0.569802	18.3475	12.79	28.18	0.453868	18.8837	15.69	27.77	0.564998	16.7536	15.75	27.78	0.566955	18.7315	14.935	27.7375	0.538906	18.179	13.7094	27.2516	0.503067	4.706
5126_1_l.dcm	l	17.1	32.16	0.531716	18.5592	17.66	33.11	0.533374	17.3465	17.39	32.16	0.540734	17.6525	17.76	32.23	0.551039	16.6442	17.4775	32.415	0.539216	17.5506	17.3004	30.9759	0.558511	4.706
5127_1_l.dcm	l	16.78	26.67	0.629171	18.2379	16.42	27.25	0.602569	18.6457	16.2	26.74	0.605834	16.2742	16.76	26.92	0.622585	15.2855	16.54	26.895	0.61504	17.1108	15.9823	26.033	0.613924	4.706
5128_1_l.dcm	l	20.11	30.82	0.652498	16.2411	16.55	32.5	0.509231	16.9234	19.98	30.5	0.655082	15.4148	20.09	30.63	0.655893	15.48	19.1825	31.1125	0.618176	16.0148	20.7605	26.033	0.797468	4.706
5129_1_l.dcm	l	16.1	24.53	0.656339	17.4427	16.27	24.65	0.660041	15.6808	16.32	23.86	0.68399	18.6502	15.48	22.97	0.673923	17.7775	16.0425	24.0025	0.668573	17.3878	14.8289	23.2453	0.637931	4.706
513_1_l.dcm	l	15.22	26.95	0.56475	18.513	15.23	27.08	0.562408	16.6457	15.06	26.82	0.561521	16.7718	15.22	27.48	0.553857	18.0678	15.1825	27.0825	0.560634	17.4996	14.2945	27.5203	0.519417	4.706
5131_1_s.dcm	s	16.85	30.6	0.550654	17.4785	15.59	23.94	0.651211	15.5529	16.25	31.21	0.520666	18.9717	16.44	31.09	0.528787	17.4059	16.2825	29.21	0.56283	17.3523	15.5375	30.1125	0.515982	4.706
5132_1_l.dcm	l	14.96	28.96	0.516575	16.4023	14.96	29.4	0.508844	15.182	15.31	29.42	0.520394	15.1675	14.95	29.01	0.51534	17.7841	15.045	29.1975	0.515288	16.134	14.4994	28.834	0.502857	4.706
5134_1_l.dcm	l	15	30	0.5	18.7701	17.02	27.55	0.617786	18.777	16.68	28.17	0.592119	17.2674	16.6	29.46	0.563476	16.8031	16.325	28.795	0.568345	17.9044	15.8175	27.1863	0.581818	4.706
5134_1_l.dcm	l	18.42	28.03	0.657153	18.919	18.41	27.99	0.657735	15.8707	18.58	28	0.663571	15.5241	18.58	28.21	0.658632	17.4355	18.4975	28.0575	0.659273	16.9373	15.8175	27.1863	0.581818	4.706
5135_1_s.dcm	s	9.67	27.75	0.348468	16.0774	9.35	28.19	0.331678	15.1333	9.62	28.33	0.339569	16.1703	9.72	27.79	0.349766	18.337	9.59	28.015	0.34237	16.4295	9.7625	27.775	0.351485	4.706
5136_1_l.dcm	l	17	27	0.62963	17.3746	17.34	26.87	0.645329	16.8131	13.61	26.05	0.522457	15.4759	14.47	26.27	0.550818	18.0891	15.605	26.5475	0.587059	16.9382	13.3594	25.5164	0.52356	4.706
5137_1_l.dcm	l	14	25	0.56	16.2835	16.93	26.85	0.63054	17.3659	17.04	27.04	0.630178	18.3665	17.27	27.09	0.637505	16.1975	16.31	26.495	0.614556	17.0533	16.4766	26.5273	0.621118	4.706
5138_1_l.dcm	l	17	27	0.62963	17.4239	17.23	27.26	0.632062	16.1564	13.36	25.91	0.515631	17.0008	13.68	26.29	0.52035	16.7108	15.3175	26.615	0.574418	16.823	13.2258	25.7836	0.512953	4.706
5139_1_l.dcm	l	14.38	27.65	0.520072	17.1443	14.23	28.12	0.506046	18.6196	14.47	28.29	0.511488	17.0412	14.47	27.72	0.522006	17.498	14.3875	27.945	0.514903	17.5758	13.5108	27.8454	0.485207	4.706
514_1_l.dcm	l	14.88	24.82	0.599517	17.6209	13.28	24.8	0.535484	17.4839	13.91	24.61	0.565217	17.1362	14.02	24.82	0.564867	15.0566	14.0225	24.7625	0.566271	16.8244	14.0051	24.7148	0.566667	4.706
5140_1_s.dcm	s	11.97	24.01	0.498542	16.8418	11.87	24.54	0.4837	18.1721	11.89	23.42	0.507686	16.0878	11.97	23.87	0.501466	18.0234	11.925	23.96	0.497849	17.2813	10.0312	22.7375	0.441176	4.706
5141_1_s.dcm	s	12.93	26.27	0.492196	17.9231	12.73	26.37	0.482746	15.6587	12.63	26.73	0.472503	15.7621	12.95	26.28	0.49277	15.3753	12.81	26.4125	0.485054	16.1798	12.2047	25.5797	0.477124	4.706
5142_1_l.dcm	l	15.78	31.65	0.498578	17.0189	15.33	32.1	0.47757	17.625	16.08	31.81	0.505501	16.5423	15.84	31.79	0.49827	18.7894	15.7575	31.8375	0.49498	17.4939	14.8289	30.9759	0.478723	4.706
5143_1_l.dcm	l	13	26	0.5	16.3099	16.95	30.83	0.549789	17.9042	17.75	31.57	0.562243	18.08	17.67	31.6	0.559177	17.3144	16.3425	30	0.542802	17.4021	16.147	30.6464	0.526882	4.706
5144_1_l.dcm	l	17	30	0.566667	17.6546	17.49	28.8	0.607292	17.2875	17.57	29.01	0.605653	17.8936	17.44	29.37	0.593803	17.1702	17.375	29.295	0.593354	17.5015	16.8061	28.5044	0.589595	4.706
5145_1_l.dcm	l	17	29	0.586207	17.3036	13.21	24.38	0.541838	17.0017	13.58	24.18	0.561621	15.4669	14.13	24.48	0.577206	17.7392	14.48	25.51	0.566718	16.8778	13.0165	23.7263	0.548611	4.706
5146_1_l.dcm	l	15.05	26.28	0.572679	17.3373	15.27	26.75	0.570841	18.5202	15.13	26.01	0.581699	18.0954	15.08	26.26	0.574257	15.3273	15.1325	26.325	0.574869	17.32	11.8898	25.3828	0.468421	4.706
5148_1_l.dcm	l	14	25	0.56	16.0636	17.16	26.49	0.647792	15.327	17.09	27.1	0.630627	18.5667	16.34	27.09	0.603175	18.6464	16.1475	26.42	0.610398	17.1509	15.9823	26.1977	0.610063	4.706
5149_1_s.dcm	s	12.46	22.98	0.542211	17.6009	12.67	23.33	0.543078	17.7322	12.45	23.24	0.535714	17.9733	12.34	22.88	0.539336	15.8153	12.48	23.1075	0.540085	17.2804	11.7031	22.4031	0.522388	4.706
5150_3_s.dcm	s	12.55	31.59	0.397278	18.0931	11.95	31.45	0.379968	18.5684	12.37	31.38	0.3942	17.2091	12.35	31.59	0.390947	15.6114	12.305	31.5025	0.390598	17.3705	12.2375	30.8	0.397321	4.706
5151_1_s.dcm	s	18.55	33.84	0.548168	17.3479	17.64	33.84	0.521277	16.9165	17.84	33.96	0.525324	16.1722	18.24	34.09	0.535054	17.7627	18.0675	33.9325	0.532456	17.0498	15.2141	33.4375	0.455	4.706
5152_1_l.dcm	l	12	23	0.521739	18.72	19.13	29.2	0.655137	16.3223	19.42	29.78	0.652116	15.1365	19.2	29.79	0.644512	16.8013	17.4375	27.9425	0.618376	16.745	19.2776	28.5044	0.676301	4.706
5153_1_s.dcm	s	12.51	27.93	0.447905	16.5343	12.35	27.95	0.44186	16.3753	12.51	27.89	0.448548	18.8844	12.45	27.84	0.447198	17.584	12.455	27.9025	0.446378	17.3445	12.0375	27.2516	0.441718	4.706
5156_1_s.dcm	s	19	29	0.655172	16.0152	18.45	28.57	0.645782	15.7697	14.9	29.84	0.49933	18.3498	15.1	29.73	0.507904	15.0184	16.8625	29.285	0.577047	16.2883	13.7094	28.7563	0.476744	4.706
5157_1_s.dcm	s	11.79	27.54	0.428105	16.2343	11.42	27.52	0.414971	17.8722	11.77	27.59	0.426604	17.6196	12.85	27.56	0.466255	17.8565	11.9575	27.5525	0.433984	17.3957	10.7	28.2547	0.378698	4.706
5158_1_s.dcm	s	14.35	27.58	0.520305	17.8835	12.85	27.81	0.462064	18.1132	14.35	27.71	0.517864	18.6487	14.26	27.69	0.514987	15.9364	13.9525	27.6975	0.503805	17.6455	13.0625	27.0875	0.482234	4.706
5159_1_s.dcm	s	12.63	27.36	0.461623	16.6369	12.47	27.39	0.455276	16.0371	12.6	27.36	0.460526	18.6551	12.68	27.43	0.462268	17.3253	12.595	27.385	0.459923	17.1636	11.55	26.5375	0.435233	4.706
516_1_l.dcm	l	15.43	27	0.571481	18.7214	14.66	26.41	0.555093	15.7004	14.3	26.02	0.549577	15.8017	14.46	26.14	0.553175	16.0343	14.7125	26.3925	0.557332	16.5644	13.6755	26.3625	0.51875	4.706
5166_1_s.dcm	s	15	30	0.5	16.103	13.64	27.38	0.498174	17.5661	13.73	27.71	0.495489	18.1854	13.82	27.84	0.496408	15.9446	14.0475	28.2325	0.497518	16.9498	12.925	26.5375	0.487047	4.706
517_1_l.dcm	l	16.3	30.57	0.533202	15.5083	15.78	32.15	0.490824	16.4758	15.45	29.95	0.51586	17.5885	15.97	30.11	0.530389	16.0211	15.875	30.695	0.517569	16.3984	14.8289	30.4816	0.486486	4.706
5174_1_l.dcm	l	14	28	0.5	17.6565	17.71	28.12	0.629801	17.6536	17.27	28.23	0.611761	17.395	17.7	27.3	0.648352	15.8238	16.67	27.9125	0.597478	17.1322	16.9709	27.6806	0.613095	4.706
5175_1_l.dcm	l	17	28	0.607143	17.1957	16.78	27.46	0.611071	15.7448	13.51	26.18	0.516043	16.2682	13.94	26.11	0.533895	16.0282	15.3075	26.9375	0.567038	16.3092	13.5422	25.4125	0.532895	4.706
5176_1_s.dcm	s	14	26	0.538462	16.1423	13.96	25.95	0.537958	15.1735	13.79	26.06	0.529163	17.723	13.74	26.28	0.522831	17.767	13.8725	26.0725	0.532103	16.7014	13.5422	25.7469	0.525974	4.706
518_1_l.dcm	l	15.45	27.18	0.568433	15.0042	15.43	26.58	0.580512	16.7947	15.5	26.38	0.587566	18.0541	15.47	26.74	0.578534	18.7105	15.4625	26.72	0.578761	17.1408	15.1584	27.1863	0.557576	4.706
5185_1_l.dcm	l	14	26	0.538462	16.0801	15.21	31.03	0.490171	17.3152	15.67	28.71	0.545803	17.6619	15.45	28.83	0.5359	16.046	15.0825	28.6425	0.527584	16.7758	14.8289	28.834	0.514286	4.706
5194_1_l.dcm	l	15	29	0.517241	16.3595	15.58	29.83	0.522293	17.7224	15.78	30.38	0.519421	18.8523	15.91	30.4	0.523355	16.7594	15.5675	29.9025	0.520578	17.4234	14.6641	30.4816	0.481081	4.706
5197_1_l.dcm	l	20	33	0.606061	15.5145	18.75	29.91	0.626881	17.5537	18.78	29.73	0.631685	17.9368	17.49	30.13	0.580485	18.8516	18.755	30.6925	0.611278	17.4641	16.3844	28.0875	0.583333	4.706
5199_1_l.dcm	l	17	30	0.566667	16.4152	15.47	27.66	0.559291	15.3289	15.57	27.71	0.561891	18.4429	15.62	27.15	0.575322	16.2533	15.915	28.13	0.565793	16.6101	15.0469	27.2516	0.552147	4.706
52_1_s.dcm	s	15	28	0.535714	17.8683	16.43	31.88	0.51537	17.8027	16.26	32.05	0.507332	16.4074	16.02	32.27	0.496436	18.6702	15.9275	31.05	0.513713	17.6872	15.9823	32.1293	0.497436	4.706
5208_1_l.dcm	l	16	25	0.64	17.0595	15.78	27.65	0.570705	16.0649	15.85	25.94	0.611025	16.7504	15.94	26.38	0.604246	18.743	15.8925	26.2425	0.606494	17.1544	15.6527	25.8682	0.605096	4.706
521_1_l.dcm	l	15.15	26.28	0.576484	15.5158	15.92	27.01	0.589411	18.1028	13.17	26.22	0.502288	16.2914	13.21	26.37	0.500948	15.2304	14.3625	26.47	0.542283	16.2851	13.6755	26.1977	0.522013	4.706
5213_1_l.dcm	l	15	23	0.652174	16.8303	14.58	23.26	0.626827	16.0881	14.55	22.93	0.63454	15.8338	14.58	22.87	0.637516	17.9387	14.6775	23.015	0.637764	16.6727	14.1698	23.0672	0.614286	4.706
522_1_l.dcm	l	14.71	24.79	0.593384	17.1122	14.67	24.67	0.594649	15.9256	14.86	24.63	0.603329	17.2703	14.64	24.47	0.598284	17.6775	14.72	24.64	0.597412	16.9964	14.9937	23.891	0.627586	4.706
5223_1_l.dcm	l	17	32	0.53125	15.2322	17.19	30.57	0.562316	15.2938	17.45	30.74	0.567664	16.407	17.54	30.4	0.576974	18.183	17.295	30.9275	0.559551	16.279	16.6413	29.8226	0.558011	4.706
5225_1_s.dcm	s	14	27	0.518519	18.5214	13.67	27.04	0.505547	18.7486	13.49	27.34	0.493416	16.8486	13.69	27.15	0.504236	15.7331	13.7125	27.1325	0.505429	17.4629	16.2172	24.5766	0.659864	4.706
523_1_l.dcm	l	18.46	31.46	0.586777	17.9887	17.41	31.08	0.560167	18.9262	17.43	31.16	0.559371	16.4213	17.32	31.11	0.556734	15.3879	17.655	31.2025	0.565762	17.181	17.9595	30.6464	0.586022	4.706
5234_1_s.dcm	s	16	27	0.592593	18.9013	14.31	28.01	0.510889	17.5262	14.96	27.89	0.536393	18.3141	14.99	28.16	0.532315	17.6827	15.065	27.765	0.543047	18.1061	14.8797	26.9172	0.552795	4.706
524_1_l.dcm	l	14.31	26.39	0.542251	17.2463	14.02	26.1	0.537165	18.7214	13.86	25.91	0.534929	18.5547	14.28	26.97	0.529477	18.5153	14.1175	26.3425	0.535955	18.2594	12.4242	27.2531	0.455882	4.706
5241_1_l.dcm	l	13	25	0.52	17.3671	14.25	26.1	0.545977	16.5571	14.47	25.42	0.569237	15.3016	14.86	25.49	0.582974	15.4412	14.145	25.5025	0.554547	16.1667	13.7602	25.65	0.536458	4.706
5242_1_l.dcm	l	18	30	0.6	17.5353	18.22	31.76	0.573678	16.5566	18.98	30.93	0.613644	18.0836	19.51	32	0.609688	17.6865	18.6775	31.1725	0.599252	17.4655	18.4537	31.4702	0.586387	4.706
527_1_l.dcm	l	12.93	24.96	0.518029	17.8216	13.54	25.01	0.541383	17.4493	10.52	25	0.4208	16.0032	10.1	24.8	0.407258	17.4641	11.7725	24.9425	0.471868	17.1846	11.2041	24.5501	0.456376	4.706
528_1_l.dcm	l	18.79	30.08	0.624668	15.6446	18.92	30.01	0.630457	18.8232	19.73	29.55	0.667682	17.9783	19.67	30.09	0.653706	18.2212	19.2775	29.9325	0.644128	17.6668	18.4537	29.8226	0.618785	4.706
68_1_l.dcm	l	16	24	0.666667	18.1502	16.12	24.1	0.66888	17.7952	15.59	24.46	0.637367	17.3689	15.94	24.82	0.642224	18.102	15.9125	24.345	0.653784	17.8541	15.1584	24.0558	0.630137	4.706
792_1_s.dcm	s	16	27	0.592593	17.2116	16.53	27.6	0.598913	16.1535	17.01	27.52	0.618096	17.277	16.67	27.51	0.605961	15.9073	16.5525	27.4075	0.603891	16.6373	16.6413	27.0216	0.615854	4.706
802_1_s.dcm	s	18	25	0.72	18.0838	17.56	25.97	0.676165	18.081	17.56	25.42	0.690795	15.2852	17.52	26	0.673846	16.7981	17.66	25.5975	0.690201	17.062	17.9595	25.7034	0.698718	4.706
812_1_l.dcm	l	14	27	0.518519	17.9104	14.91	26.64	0.559685	18.1337	14.89	26.39	0.564229	17.6372	14.4	26.83	0.536713	15.0732	14.55	26.715	0.544786	17.1886	15.1584	26.033	0.582278	4.706
816_1_l.dcm	l	18	30	0.6	18.6309	17.89	30.5	0.586557	16.5372	19.66	31.15	0.63114	16.9676	19.13	31.21	0.612945	15.3912	18.67	30.715	0.60766	16.8817	19.6071	30.3169	0.646739	4.706
829_1_l.dcm	l	17	29	0.586207	17.2301	17.68	29.59	0.597499	15.045	17.75	29.66	0.598449	16.9245	17.85	29.24	0.610465	16.0092	17.57	29.3725	0.598155	16.3022	16.4766	28.834	0.571429	4.706
837_1_l.dcm	l	16	26	0.615385	16.9985	16.03	25.73	0.623008	15.2488	16.22	26.23	0.618376	16.0977	16.17	25.81	0.626501	18.2391	16.105	25.9425	0.620818	16.6461	16.9709	26.3625	0.64375	4.706
838_1_l.dcm	l	13	19	0.684211	15.0053	13.48	19.82	0.680121	17.7946	13.5	19.65	0.687023	17.947	13.65	19.82	0.688698	18.3418	13.4075	19.5725	0.685013	17.2722	11.6227	20.0391	0.58	4.706
845_1_s.dcm	s	16	26	0.615385	16.2452	15.26	27.55	0.553902	18.0254	15.18	27.03	0.561598	17.2241	15.68	27.29	0.574569	18.8761	15.53	26.9675	0.576364	17.5927	14.9937	26.1977	0.572327	4.706
897_1_l.dcm	l	13	23	0.565217	17.5455	12.7	22.88	0.55507	17.7192	13.16	22.81	0.57694	16.826	13.48	23.22	0.580534	17.407	13.085	22.9775	0.56944	17.3744	12.6869	22.4081	0.566176	4.706
913_1_l.dcm	l	17	27	0.62963	15.3291	16.93	26.92	0.6289	18.3308	16.3	26.72	0.61003	18.442	16.47	28.08	0.586538	15.8802	16.675	27.18	0.613775	16.9955	14.9937	26.3625	0.56875	4.706
999_1_l.dcm	l	19	31	0.612903	16.3261	19.64	32.31	0.607861	17.0353	20.6	30.92	0.666235	17.5636	20.12	30.67	0.656016	16.7393	19.84	31.225	0.635754	16.9161	18.6185	30.4816	0.610811	4.706
5271_1_s.dcm	s	13.43	26.37	0.509291	15.4924	13.97	26.7	0.523221	18.9901	13.18	26.42	0.498864	15.3925	12.78	26.44	0.483359	16.3744	13.34	26.4825	0.503684	16.5623	11.825	22.9625	0.51497	4.706
5274_1_s.dcm	s	10.26	26.75	0.383551	18.0746	9.85	26.79	0.367675	18.9531	10.21	26.99	0.378288	17.3457	10.69	26.52	0.403092	15.6884	10.2525	26.7625	0.383152	17.5154	10.0375	26.675	0.376289	4.706
5276_1_s.dcm	s	15.47	26.08	0.593175	18.7328	14.33	26.29	0.545074	16.3554	14.04	26.06	0.538757	15.3638	14.28	26.14	0.546289	17.4132	14.53	26.1425	0.555824	16.9663	14.1625	25.7125	0.550802	4.706
5278_1_s.dcm	s	11.96	26.32	0.454407	15.5064	11.74	26.07	0.450326	18.8961	11.89	26.42	0.450038	15.9331	11.86	26.39	0.449413	18.9989	11.8625	26.3	0.451046	17.3337	11.2016	25.2453	0.443709	4.706
5279_1_s.dcm	s	15.67	27.59	0.567959	17.0776	16.13	27.23	0.592361	18.0074	15.76	27.1	0.58155	16.137	15.41	27.48	0.560771	16.1155	15.7425	27.35	0.575661	16.8344	9.19531	25.2453	0.364238	4.706
5285_1_s.dcm	s	11.85	26.47	0.447677	17.1324	11.61	26.08	0.445169	15.3401	11.34	26.12	0.43415	16.7382	11.72	26.09	0.449214	16.0144	11.63	26.19	0.444052	16.3063	11.3688	26.4156	0.43038	4.706
5292_1_l.dcm	l	14.57	30.09	0.484214	18.0606	14.29	29.97	0.47681	17.6829	14.83	29.9	0.495987	17.7572	14.47	30.11	0.480571	17.9554	14.54	30.0175	0.484396	17.864	14.6641	29.4931	0.497207	4.706
5296_1_s.dcm	s	12.39	27.47	0.451037	15.1418	12.1	27.14	0.445836	15.4034	12.45	27.4	0.45438	16.1621	12.49	27.7	0.450903	17.982	12.3575	27.4275	0.450539	16.1723	11.55	26.5375	0.435233	4.706
5301_1_s.dcm	s	10.87	26.95	0.40334	16.6878	11.04	27	0.408889	18.7166	10.85	27.1	0.400369	18.396	10.84	26.97	0.401928	17.7027	10.9	27.005	0.403631	17.8758	10.8672	26.9172	0.403727	4.706
5311_5_s.dcm	s	11.96	30.17	0.39642	18.4428	11.74	30.03	0.390942	16.8309	11.95	30.04	0.397803	16.456	11.82	30.37	0.3892	18.6732	11.8675	30.1525	0.393591	17.6007	11.0344	29.2578	0.377143	4.706
5313_1_s.dcm	s	12.85	26.85	0.478585	18.7205	12.23	26.78	0.456684	17.5438	12.26	26.74	0.458489	16.8566	11.89	26.72	0.444985	18.1398	12.3075	26.7725	0.459686	17.8152	12.0375	24.5766	0.489796	4.706
5316_1_l.dcm	l	15.03	27.61	0.544368	16.0425	13.96	27.5	0.507636	17.1853	13.58	27.04	0.502219	17.4304	14.11	27.75	0.508468	16.0778	14.17	27.475	0.515673	16.684	12.3574	26.692	0.462963	4.706
5317_1_l.dcm	l	17.37	27.64	0.628437	15.6496	16.9	27.51	0.614322	15.3413	16.02	27.4	0.584672	15.1828	15.82	27.59	0.573396	16.3392	16.5275	27.535	0.600207	15.6282	16.6413	25.7034	0.647436	4.706
5318_1_l.dcm	l	16.89	25.63	0.658993	16.0443	15.73	30.56	0.514725	15.1172	15.67	30.38	0.5158	15.136	14.97	30.77	0.486513	16.0653	15.815	29.335	0.544008	15.5907	14.3346	30.4816	0.47027	4.706
5323_1_s.dcm	s	14.12	27.55	0.512523	18.6151	13.31	27.26	0.488261	17.2655	13.55	27.4	0.494526	15.6045	13.45	27.32	0.492313	18.8668	13.6075	27.3825	0.496906	17.588	13.375	26.9172	0.496894	4.706
5325_1_s.dcm	s	12.27	29.4	0.417347	16.0226	12.28	29.32	0.418827	18.1687	12.26	29.43	0.416582	15.2142	12.31	29.31	0.419993	17.4075	12.28	29.365	0.418187	16.7033	12.2047	29.5922	0.412429	4.706
5328_1_s.dcm	s	11.75	27.98	0.419943	16.9648	11.89	27.99	0.424795	17.456	12	28.1	0.427046	17.1906	11.84	28.1	0.421352	18.1198	11.87	28.0425	0.423284	17.4328	11	27.6375	0.39801	4.706
5331_1_s.dcm	s	15.07	27.81	0.541891	17.2541	14.99	27.7	0.541155	18.78	15.08	27.71	0.544208	18.6917	14.98	27.95	0.535957	17.082	15.03	27.7925	0.540803	17.9519	14.8797	27.5859	0.539394	4.706
5336_1_l.dcm	l	13.5	23.86	0.565801	18.3521	13.66	24.08	0.567276	15.4541	13.76	23.83	0.577423	16.7842	13.92	24.01	0.579758	18.8928	13.71	23.945	0.572565	17.3708	13.0165	24.0558	0.541096	4.706
5342_1_s.dcm	s	13.39	33.1	0.404532	16.5102	13.39	32.44	0.412762	17.5256	13.55	32.86	0.412355	15.0019	13.96	32.95	0.423672	16.9618	13.5725	32.8375	0.41333	16.4998	12.1	34.925	0.346457	4.706
5346_1_s.dcm	s	14.34	28.51	0.46966	16.3385	14.17	28.78	0.492356	15.3082	14.35	28.69	0.500174	15.9534	14.29	28.92	0.494122	15.4068	14.05	28.725	0.489078	15.7517	13.7094	28.2547	0.485207	4.706
5349_1_s.dcm	s	14.16	27.71	0.511007	18.5668	14.25	27.67	0.514998	18.0841	14.31	27.73	0.516048	17.0476	14.34	27.82	0.515457	18.397	14.265	27.7325	0.514377	18.0239	13.6125	27.3625	0.497487	4.706
5352_1_s.dcm	s	20.29	30.29	0.669858	18.4805	19.91	29.54	0.674001	18.7078	19.92	28.9	0.689273	15.8794	15.41	29.16	0.528464	17.0839	18.8825	29.4725	0.640399	17.5379	14.2109	30.0938	0.472222	4.706
5355_1_s.dcm	s	11.8	30.67	0.384741	18.4155	11.7	30.25	0.386777	18.4376	13.43	30.49	0.440472	18.9799	11.74	30.41	0.386057	18.3031	12.1675	30.455	0.399512	18.534	11.55	30.525	0.378378	4.706
5362_1_s.dcm	s	19.42	28.89	0.672205	18.8128	19.48	28.56	0.682073	16.254	19.47	29	0.671379	16.5786	19.49	28.86	0.675329	18.3962	19.465	28.8275	0.675247	17.5104	17.0531	26.2484	0.649682	4.706
5370_1_l.dcm	l	16.26	24.31	0.668861	15.9542	15.94	23.94	0.665831	15.1462	15.9	24	0.6625	17.5262	15.51	24.31	0.638009	16.6266	15.9025	24.14	0.6588	16.3133	16.3118	24.0558	0.678082	4.706
5374_1_l.dcm	l	17.97	29.91	0.600802	16.4409	17.43	29.64	0.588057	17.6184	17.69	30.32	0.583443	18.0717	17.67	30.24	0.584325	18.6903	17.69	30.0275	0.589157	17.7053	17.1356	28.5044	0.601156	4.706
5375_1_l.dcm	l	17.55	27.51	0.63795	17.7229	16.98	27.56	0.61611	18.5287	18.11	27.88	0.64957	17.3344	18.12	27.54	0.657952	17.8284	17.69	27.6225	0.640395	17.8536	17.3004	26.033	0.664557	4.706
5383_1_s.dcm	s	14.77	29.54	0.5	17.4895	14.55	29.05	0.500861	16.9858	15.08	29.61	0.509287	17.7039	14.64	29.73	0.492432	17.9478	14.76	29.4825	0.500645	17.5318	12.925	29.2875	0.441315	4.706
5384_1_s.dcm	s	14.66	31.16	0.470475	17.499	14.07	30.89	0.455487	15.914	15.14	31.27	0.48417	16.7607	14.94	30.96	0.482558	16.6184	14.7025	31.07	0.473173	16.698	14.3781	31.2641	0.459893	4.706
5386_1_s.dcm	s	11.89	24.98	0.475981	16.7293	11.66	24.07	0.48442	18.8799	12	24.9	0.481928	17.6126	11.98	25.08	0.477671	16.3989	11.8825	24.7575	0.48	17.4052	11	24.0625	0.457143	4.706
5392_1_l.dcm	l	20.16	29	0.695172	18.1723	19.89	29.44	0.675611	15.9629	20.13	29.96	0.671896	18.3549	20.01	29.77	0.672153	16.8396	20.0475	29.5425	0.678708	17.3324	18.948	27.3511	0.692771	4.706
5396_1_s.dcm	s	13.31	27.94	0.476378	17.5707	13.57	28.07	0.483434	15.2265	13.73	28.26	0.485846	17.3401	13.65	28.12	0.48542	17.5895	13.565	28.0975	0.482769	16.9317	12.925	27.3625	0.472362	4.706
5405_1_l.dcm	l	13.92	26.44	0.526475	16.631	13.97	26.23	0.532596	16.9866	14.41	26.74	0.538893	17.23	14.13	26.34	0.536446	15.3179	14.1075	26.4375	0.533603	16.5414	14.8289	26.5273	0.559006	4.706
5407_1_s.dcm	s	15.88	26.25	0.604952	15.4507	14.9	26.74	0.557218	16.2541	14.47	26.73	0.541339	16.0043	14.31	27.16	0.526878	18.1988	14.89	26.72	0.557597	16.477	12.65	25.3	0.5	4.706
5411_1_s.dcm	s	11.3	26.52	0.426094	15.1752	11.08	26.69	0.415137	18.237	11.53	26.48	0.435423	16.4476	11.67	26.42	0.441711	18.786	11.395	26.5275	0.429591	17.1615	11	26.4	0.416667	4.706
5412_1_s.dcm	s	11.92	28.25	0.421947	16.5675	11.88	28.21	0.421127	16.4366	12.08	28.26	0.427459	17.6517	11.99	28.26	0.424275	15.3244	11.9675	28.245	0.423702	16.4951	11.4125	27.9125	0.408867	4.706
5415_1_s.dcm	s	16.89	29.86	0.56564	18.4559	16.51	30.51	0.541134	16.7691	16.43	30.47	0.539219	15.1248	17.31	30.47	0.5681	15.7149	16.785	30.3275	0.553523	16.5162	15.0469	29.7594	0.505618	4.706
5417_1_s.dcm	s	13.15	29.7	0.442761	15.0062	13.04	29.75	0.438319	17.953	13.49	29.92	0.450869	16.9986	13.46	29.82	0.451375	17.2476	13.285	29.7975	0.445831	16.8014	13.375	29.7594	0.449438	4.706
5422_1_l.dcm	l	14.18	29.72	0.47712	15.7631	14.36	29.82	0.481556	17.5962	14.77	29.83	0.495139	16.4558	14.67	29.78	0.492612	18.0431	14.495	29.7875	0.486607	16.9646	12.4242	29.925	0.415179	4.706
5427_1_s.dcm	s	12.95	30.95	0.418417	16.0243	13	31.04	0.418814	15.8256	12.45	31.16	0.399551	17.4861	13.18	31.12	0.423522	18.4556	12.895	31.0675	0.415076	16.9479	12.1	31.625	0.382609	4.706
5429_1_s.dcm	s	12.63	24.89	0.507433	17.7487	11.84	24.56	0.482085	16.7968	12.41	24.56	0.505293	15.2271	12.51	24.67	0.507094	15.3106	12.3475	24.67	0.500476	16.2708	9.625	24.75	0.388889	4.706
5432_1_l.dcm	l	15.94	31.94	0.499061	18.083	15.74	31.74	0.495904	17.6812	16.08	31.99	0.502657	17.3719	16.14	32	0.504375	15.9528	15.975	31.9175	0.500499	17.2722	15.6527	31.7998	0.492228	4.706
5442_1_l.dcm	l	14.61	26.28	0.555936	15.89	13.22	26.34	0.501898	15.7799	15.49	27.4	0.565328	18.3549	15.58	26.53	0.58726	16.4585	14.725	26.6375	0.552606	16.6208	13.346	26.5273	0.503106	4.706
5443_1_s.dcm	s	10.98	29.24	0.375513	17.4756	11.11	29.38	0.378148	17.5802	10.96	29.15	0.375986	18.6006	11.4	29.34	0.388548	17.1117	11.1125	29.2775	0.379549	17.692	11	29.0125	0.379147	4.706
5448_1_s.dcm	s	11.84	28.36	0.417489	18.4298	11.61	28.31	0.410102	17.1391	12.08	28.48	0.424157	16.7603	12.08	28.21	0.428217	15.3861	11.9025	28.34	0.419992	16.9288	11	28.325	0.38835	4.706
5453_1_s.dcm	s	13.09	27.43	0.477215	18.8173	13.2	27.05	0.487985	17.4574	13	27.4	0.474453	18.4312	13.2	27.02	0.488527	18.6463	13.1225	27.225	0.482045	18.3381	12.5391	27.2516	0.460123	4.706
5461_1_s.dcm	s	12.83	28.62	0.448288	17.5994	12.66	28.46	0.444835	15.7199	13.18	28.51	0.462294	18.047	12.85	28.48	0.451194	16.4936	12.88	28.5175	0.451653	16.9649	12.7063	26.9172	0.47205	4.706
5466_1_l.dcm	l	17.54	35.47	0.494502	15.9862	17.33	35.72	0.485162	18.9817	18.23	35.32	0.516138	16.5938	18.03	35.69	0.505184	16.7491	17.7825	35.55	0.500247	17.0777	17.6299	35.9189	0.490826	4.706
5469_1_s.dcm	s	10.98	30.62	0.358589	17.0832	10.82	30.22	0.358041	15.2238	11.46	30.59	0.374632	17.5346	11.25	30.75	0.365854	17.9234	11.1275	30.545	0.364279	16.9412	10.8672	29.0906	0.373563	4.706
5475_1_s.dcm	s	14.83	28.9	0.513149	18.5848	13.49	28.85	0.467591	18.2393	14.96	28.94	0.516932	17.4732	14.99	28.92	0.518326	16.6294	14.5675	28.9025	0.503999	17.7317	14.7125	28.4219	0.517647	4.706
5476_1_s.dcm	s	13.06	24.92	0.524077	16.6516	13.02	25.59	0.508792	16.3579	13.12	25.07	0.523335	15.0616	13.05	25.47	0.512367	18.0791	13.0625	25.2625	0.517143	16.5375	12.0375	25.2453	0.476821	4.706
5477_1_s.dcm	s	16.13	28.67	0.562609	17.6814	15.75	28.63	0.550122	15.6133	15.69	28.81	0.544603	15.8362	15.94	29.03	0.549087	15.2164	15.8775	28.785	0.551605	16.0868	14.2109	26.4156	0.537975	4.706
5481_1_s.dcm	s	9.81	26.24	0.373857	18.767	9.54	26.38	0.361638	17.4693	10.14	26.17	0.387467	16.773	10.23	26.28	0.389269	17.6597	9.93	26.2675	0.378058	17.6672	9.9	25.575	0.387097	4.706
5482_1_s.dcm	s	15.26	31.38	0.486297	18.7229	15.81	30.85	0.51248	17.5546	15.57	31.27	0.497921	15.2945	15.67	31.1	0.503859	18.9267	15.5775	31.15	0.500139	17.6247	15.3812	30.0938	0.511111	4.706
5483_1_s.dcm	s	13.05	27.99	0.466238	18.263	13.05	28.42	0.459184	17.3961	13.27	28.4	0.467254	18.0686	13.08	28.11	0.465315	18.1106	13.1125	28.23	0.464497	17.9596	12.5125	27.775	0.450495	4.706
5486_1_s.dcm	s	12.58	28.84	0.4362	17.6621	12.71	28.35	0.448325	16.5547	12.6	28.78	0.437804	15.2491	12.94	28.85	0.448527	17.4714	12.7075	28.705	0.442714	16.7343	11.825	29.0125	0.407583	4.706
5491_1_s.dcm	s	8.65	21.79	0.396971	16.1235	8.65	21.33	0.405532	16.4555	9.02	22.07	0.4087	18.8351	8.86	21.52	0.41171	17.6705	8.795	21.6775	0.405728	17.2711	7.5625	21.3125	0.354839	4.706
5502_1_l.dcm	l	17.49	33.32	0.52491	16.3901	17.91	34.24	0.523072	16.9582	19.36	34.85	0.555524	18.0786	19.42	33.92	0.572524	16.5526	18.545	34.0825	0.544007	16.9949	17.1356	33.1179	0.517413	4.706
5509_1_s.dcm	s	10.64	28.77	0.36983	15.5505	10.29	28.96	0.355318	18.7993	11.18	29.15	0.383533	16.0428	11.07	28.83	0.383975	17.6585	10.795	28.9275	0.373164	17.0128	10.175	27.6375	0.368159	4.706
5513_1_s.dcm	s	13.42	27.57	0.486761	18.6885	12.91	27.62	0.467415	15.6935	13.27	27.58	0.481146	15.6194	13.43	27.54	0.487654	18.8117	13.2575	27.5775	0.480744	17.2033	12.375	27.225	0.454545	4.706
5515_1_s.dcm	s	12.44	27.7	0.449097	17.2404	11.9	27.65	0.43038	17.9707	12.94	27.83	0.464966	18.8684	12.76	27.92	0.45702	15.5978	12.51	27.775	0.450366	17.4193	12.3719	27.5859	0.448485	4.706
5517_1_s.dcm	s	9.44	24.84	0.380032	16.0221	8.97	24.75	0.362424	16.5895	9.47	24.68	0.383712	18.5761	9.33	24.8	0.37621	16.6428	9.3025	24.7675	0.375594	16.9576	9.2125	24.75	0.372222	4.706
5522_1_s.dcm	s	15.49	33.11	0.467834	16.2403	16.5	32.73	0.504125	18.5935	15.33	32.86	0.466525	18.4887	15.58	32.89	0.4737	16.3889	15.725	32.8975	0.478046	17.4278	15.5484	33.6047	0.462687	4.706
5525_1_l.dcm	l	13.17	26.76	0.492152	18.2324	13.28	26.55	0.500188	17.5496	13.46	26.8	0.502239	15.3808	13.56	26.63	0.5092	17.4323	13.3675	26.685	0.500945	17.1488	12.6869	26.8568	0.472393	4.706
5529_1_s.dcm	s	13.97	29.98	0.465977	18.6243	13.88	29.84	0.465147	18.6475	14.61	30.04	0.486352	16.7748	13.92	29.9	0.465552	15.314	14.095	29.94	0.470757	17.3401	13.2	29.5625	0.446512	4.706
5530_1_s.dcm	s	12.96	28.68	0.451883	16.3544	11.84	28.22	0.419561	16.5263	12.23	28.33	0.431698	17.1042	12.54	28.39	0.441705	17.5408	12.3925	28.405	0.436212	16.8814	11.55	28.1875	0.409756	4.706
5531_1_s.dcm	s	12.86	27.52	0.467297	18.1231	12.63	27.44	0.460277	16.6015	12.97	27.73	0.467724	17.6797	12.79	27.37	0.4673	15.8826	12.8125	27.515	0.465649	17.0717	11.825	27.225	0.434343	4.706
5533_1_s.dcm	s	14.85	27.11	0.547768	17.5634	14.85	27.16	0.54676	15.4254	14.83	27.14	0.546426	18.9155	15.14	27.22	0.556209	18.9734	14.9175	27.1575	0.549291	17.7194	13.475	26.5375	0.507772	4.706
5534_1_s.dcm	s	11.34	27.76	0.408501	15.3276	11.24	27.86	0.403446	18.6006	11.78	27.58	0.427121	17.7404	11.23	27.76	0.404539	16.569	11.3975	27.74	0.410902	17.0594	10.8625	27.5	0.395	4.706
5538_1_s.dcm	s	12.77	26.46	0.482615	16.3353	12.35	26.46	0.466742	17.6828	13.19	26.17	0.504012	17.5914	12.75	26.37	0.483504	15.177	12.765	26.365	0.484218	16.6966	12.1	25.7125	0.470588	4.706
5540_1_l.dcm	l	13.8	26.64	0.518018	17.6565	13.81	27.2	0.507721	15.6786	13.58	26.86	0.505585	17.5639	13.33	26.84	0.496647	15.941	13.63	26.885	0.506992	16.71	13.5108	26.3625	0.5125	4.706
5546_1_s.dcm	s	14.53	33.68	0.431413	15.3446	14.25	33.68	0.4231	15.6292	14.01	33.62	0.416716	17.6566	14.25	33.75	0.422222	17.704	14.26	33.6825	0.423363	16.5836	13.0625	33.6875	0.387755	4.706
5550_1_l.dcm	l	18.74	31.23	0.600064	16.3712	18.44	32.05	0.575351	17.2783	18.59	31.66	0.587176	15.3805	18.06	31.88	0.566499	18.5562	18.4575	31.705	0.582273	16.8966	16.2984	31.9289	0.51046	4.706
5552_1_s.dcm	s	13.84	30.34	0.456163	16.971	13.92	30.39	0.458045	18.6782	14.47	30.71	0.471182	17.5774	14.07	30.7	0.458306	15.4407	14.075	30.535	0.460924	17.1668	13.2	30.25	0.436364	4.706
5559_1_s.dcm	s	11.94	28.54	0.41836	18.8997	11.71	28.69	0.408156	18.8272	12.23	28.33	0.431698	17.8774	11.9	28.71	0.41449	16.7776	11.945	28.5675	0.418176	18.0955	11.6875	27.6375	0.422886	4.706
5561_1_s.dcm	s	13.15	29.43	0.446823	17.4967	13.36	29.97	0.445779	15.0408	13.98	30.29	0.461538	17.3749	13.82	30.14	0.458527	17.5568	13.5775	29.9575	0.453167	16.8673	12.5391	29.5922	0.423729	4.706
5562_1_s.dcm	s	13.2	27.37	0.48228	16.9118	13.21	28.2	0.46844	16.2974	14.1	28.14	0.501066	16.8763	13.98	28.12	0.497155	15.2303	13.6225	27.9575	0.487235	16.329	12.5391	26.9172	0.465839	4.706
5567_1_s.dcm	s	12.95	32.34	0.400433	17.5487	13.09	32.75	0.399695	16.7528	13.27	32.5	0.408308	18.1219	13.07	32.46	0.402649	16.9951	13.095	32.5125	0.402771	17.3546	12.2375	32.45	0.377119	4.706
5569_1_s.dcm	s	12.59	24.66	0.510543	15.2149	12.92	24.93	0.518251	18.0709	12.82	24.53	0.522625	15.5208	12.44	24.67	0.504256	17.3371	12.6925	24.6975	0.513919	16.5359	10.8625	24.3375	0.446328	4.706
5570_1_l.dcm	l	13.65	29.22	0.467146	15.9317	13.6	29.54	0.460393	18.3756	13.94	29.19	0.477561	17.7653	13.91	29.34	0.474097	18.914	13.775	29.3225	0.469799	17.7467	13.5108	28.834	0.468571	4.706
5579_1_s.dcm	s	13.59	23.17	0.586534	16.789	13.39	23.54	0.568819	15.4663	14.35	23.36	0.614298	16.1793	14.78	23.78	0.621531	15.9924	14.0275	23.4625	0.597795	16.1067	13.375	23.0719	0.57971	4.706
5587_1_s.dcm	s	11.96	31.05	0.385185	15.9599	17.92	30.55	0.586579	18.3373	12.51	30.9	0.404854	16.9939	12.27	30.83	0.397989	15.6032	13.665	30.8325	0.443652	16.7236	11.5359	30.0938	0.383333	4.706
5592_1_s.dcm	s	12.23	26.35	0.464137	18.288	12.45	26.36	0.472307	17.3349	12.75	26.42	0.482589	16.1381	12.73	26.56	0.479292	17.1959	12.54	26.4225	0.474581	17.2392	12.0375	25.4125	0.473684	4.706
5593_1_s.dcm	s	13.53	29.54	0.458023	17.4679	13.63	29.7	0.458923	16.4694	14.16	29.43	0.481142	15.5553	14.29	29.13	0.49056	18.601	13.9025	29.45	0.472162	17.0234	13.7094	29.5922	0.463277	4.706
5596_1_l.dcm	l	13.44	23.88	0.562814	16.1429	13.43	23.51	0.571246	17.5085	13.58	23.94	0.567251	15.4324	14.53	23.36	0.622003	15.0065	13.745	23.6725	0.580829	16.0226	13.0165	24.2205	0.537415	4.706
5603_1_s.dcm	s	13.64	32.15	0.424261	15.9991	13.85	32.3	0.428793	16.2835	13.87	32.62	0.425199	16.3057	14.22	32.39	0.439024	16.5303	13.895	32.365	0.429319	16.2796	13.2078	31.4312	0.420213	4.706
5611_1_s.dcm	s	12.13	26.63	0.455501	16.018	11.85	26.08	0.454371	18.8287	12.2	26.79	0.455394	17.102	12.23	26.69	0.458224	18.5887	12.1025	26.5475	0.455873	17.6343	11.7031	25.0781	0.466667	4.706
5617_1_l.dcm	l	14.04	28.98	0.484472	16.8329	13.54	29.81	0.45421	17.7463	14.12	30.02	0.470353	15.8359	14.28	28.55	0.500175	18.9803	13.995	29.34	0.477303	17.3488	13.1813	28.9988	0.454545	4.706
5628_1_s.dcm	s	13.37	24.56	0.544381	18.7298	12.72	24.43	0.520671	17.1825	12.75	24.82	0.513699	16.207	12.74	24.53	0.519364	15.9413	12.895	24.585	0.524529	17.0151	11.9625	23.1	0.517857	4.706
5629_3_s.dcm	s	11.94	29.01	0.411582	15.5398	11.89	28.96	0.410566	16.0404	11.93	29.3	0.407167	17.9242	11.8	29.13	0.405081	17.9595	11.89	29.1	0.408599	16.866	11.55	29.15	0.396226	4.706
5633_1_s.dcm	s	14.48	30.68	0.471969	16.6962	14.62	31.42	0.465309	18.5475	14.76	31.46	0.469167	16.744	15.2	31.34	0.485003	18.072	14.765	31.225	0.472862	17.5149	13.6125	30.8	0.441964	4.706
5642_1_s.dcm	s	12.95	30.16	0.429377	16.1221	13.3	30.25	0.439669	15.7466	13.3	30.47	0.436495	18.1721	13.42	30.07	0.446292	17.346	13.2425	30.2375	0.437958	16.8467	12.5125	29.975	0.417431	4.706
5644_1_s.dcm	s	17	28.67	0.592954	16.3686	16.28	28.63	0.568634	17.5532	16.98	29	0.585517	18.9794	17.23	28.67	0.600977	16.3317	16.8725	28.7425	0.587021	17.3082	15.8828	28.2547	0.56213	4.706
5645_1_s.dcm	s	13.25	26.89	0.492748	18.3921	13.52	26.99	0.500926	16.2146	13.72	27.4	0.50073	16.5346	13.87	27.38	0.506574	17.6029	13.59	27.165	0.500245	17.1861	12.3719	26.75	0.4625	4.706
5648_1_l.dcm	l	12.56	27.5	0.456727	17.6428	12.32	27.65	0.44557	17.5034	12.27	27.76	0.442003	15.6797	12.31	27.65	0.445208	18.1725	12.365	27.64	0.447377	17.2496	13.6755	27.3511	0.5	4.706
5658_1_s.dcm	s	15.26	29.28	0.521175	17.4221	15.93	27.77	0.573641	18.1803	16	29.61	0.540358	18.2815	15.54	29.69	0.523409	17.0011	15.6825	29.0875	0.539646	17.7212	14.85	29.2875	0.507042	4.706
5662_1_s.dcm	s	9.9	26.13	0.378875	17.6373	10.01	26.18	0.382353	18.1034	10.12	26.48	0.382175	17.4693	9.99	26.47	0.377408	15.0324	10.005	26.315	0.380203	17.0606	9.69688	25.2453	0.384106	4.706
5663_1_l.dcm	l	15.75	31.82	0.494972	15.4248	15.52	31.78	0.488357	17.9776	16.44	31.81	0.516819	15.1505	16.58	31.47	0.526851	16.8116	16.0725	31.72	0.50675	16.3411	15.1584	30.1521	0.502732	4.706
5664_1_s.dcm	s	11.25	27.64	0.407019	18.0876	11.36	28.24	0.402266	17.1705	11.59	28.51	0.406524	16.4689	11.35	28.49	0.398385	18.0861	11.3875	28.22	0.403549	17.4533	11.2016	26.9172	0.416149	4.706
5666_1_s.dcm	s	12.35	25.4	0.48622	15.523	12.17	25.82	0.47134	17.4392	12.15	25.64	0.473869	16.672	12.18	25.65	0.474854	18.4617	12.2125	25.6275	0.476571	17.024	12.375	25.575	0.483871	4.706
5667_1_s.dcm	s	11.7	25.8	0.453488	16.4956	11.25	25.1	0.448207	16.181	11.77	26.12	0.450613	18.036	12.34	25.99	0.474798	15.3899	11.765	25.7525	0.456777	16.5256	11.275	25.7125	0.438503	4.706
5669_1_l.dcm	l	16.48	25.7	0.641245	17.1854	16.49	26.3	0.626996	16.6893	16.37	26.15	0.626004	17.1552	16.37	26.29	0.62267	15.4844	16.4275	26.11	0.629229	16.6286	16.4766	27.0216	0.609756	4.706
5671_1_s.dcm	s	12.02	27.38	0.439007	18.5796	11.96	27.37	0.436975	18.3734	12.38	27.4	0.451825	17.6074	12.34	27.48	0.449054	15.0804	12.175	27.4075	0.444215	17.4102	12.2047	27.4187	0.445122	4.706
5677_1_s.dcm	s	10.37	28.78	0.36032	17.7318	10.54	28.88	0.364958	16.8385	10.48	28.75	0.364522	16.6142	10.57	28.72	0.368036	17.1618	10.49	28.7825	0.364459	17.0866	10.5875	27.9125	0.37931	4.706
5679_1_s.dcm	s	14.73	33.9	0.434513	15.9442	14.55	33.77	0.430856	18.9646	14.65	33.84	0.43292	17.2793	14.7	33.74	0.435685	15.7827	14.6575	33.8125	0.433493	16.9927	14.7125	34.5125	0.426295	4.706
5680_1_s.dcm	s	10.15	28.43	0.357017	18.7795	9.7	28.75	0.337391	17.8809	10.18	28.88	0.352493	16.6307	10.22	28.85	0.354246	18.9467	10.0625	28.7275	0.350287	18.0594	9.4875	28.1875	0.336585	4.706
5681_1_l.dcm	l	12.66	23.83	0.531263	16.5801	12.74	23.85	0.534172	18.4683	13.08	23.73	0.551201	16.989	13.09	23.54	0.556075	16.7207	12.8925	23.7375	0.543178	17.1895	12.157	23.1117	0.526012	4.706
5686_1_s.dcm	s	16.98	36.68	0.462923	17.7676	17.53	36.41	0.481461	17.0725	16.43	36.72	0.44744	17.1761	16.6	36.54	0.454297	16.8461	16.885	36.5875	0.46153	17.2156	16.3844	36.9484	0.443439	4.706
5689_1_s.dcm	s	12.82	26.07	0.491753	16.1389	13.66	26.29	0.519589	17.6844	13.06	26.36	0.495448	17.3147	13.04	27.33	0.477131	16.087	13.145	26.5125	0.49598	16.8063	12.1	26.4	0.458333	4.706
5694_1_s.dcm	s	11	28.33	0.388281	18.1743	11.7	28.4	0.411972	18.3935	12.15	28.33	0.428874	18.7695	11.89	28.34	0.419548	18.7147	11.685	28.35	0.412169	18.513	11.275	28.4625	0.396135	4.706
5696_1_l.dcm	l	13.17	30.71	0.428851	16.142	12.64	30.61	0.412937	18.1654	13.04	30.91	0.42187	16.4835	12.86	30.94	0.415643	16.3782	12.9275	30.1975	0.419825	16.7923	13.0165	30.8112	0.42246	4.706
5697_1_s.dcm	s	17.2	34.15	0.50366	18.5542	17.6	33.92	0.518868	17.4636	17.17	34.64	0.49567	18.7789	17.18	34.27	0.501313	17.5152	17.2875	34.245	0.504878	18.078	16.8859	37.1156	0.454955	4.706
5701_1_l.dcm	l	14.18	24.26	0.584501	17.5634	15.03	23.88	0.629397	17.2728	14.71	24.3	0.60535	15.8922	14.7	23.73	0.619469	15.3975	14.655	24.0425	0.609679	16.5315	14.0051	23.5615	0.594406	4.706
5705_1_s.dcm	s	13.52	29.05	0.465404	15.3671	13.2	28.67	0.460412	17.9977	13.61	29	0.46931	18.5857	13.37	29.08	0.459766	18.6852	13.425	28.95	0.463723	17.6589	12.7063	28.5891	0.444444	4.706
5712_1_l.dcm	l	16.54	32.05	0.516069	18.6955	16.7	32.11	0.520087	18.708	17.15	32.46	0.528343	17.1665	17.25	32.4	0.532407	16.6932	16.91	32.255	0.524226	17.8158	16.147	32.4588	0.497462	4.706
5713_1_l.dcm	l	12.16	26.87	0.452549	18.4455	12	26.98	0.444774	16.5428	12.93	27.16	0.476068	18.8407	12.29	27.06	0.454176	17.3535	12.345	27.0175	0.456892	17.7956	11.8631	27.3511	0.433735	4.706
5715_1_l.dcm	l	13.86	26.28	0.527397	17.9196	15.31	26.36	0.580804	18.9253	15.78	26.21	0.60206	17.6019	12.68	26.42	0.479939	16.9892	14.4075	26.3175	0.54755	17.859	13.6755	26.033	0.525316	4.706
5721_1_l.dcm	l	15.46	29.16	0.530178	16.0118	15.25	30.28	0.503633	17.2203	16.08	30.26	0.531395	16.9333	15.53	29.45	0.527334	16.7826	15.58	29.7875	0.523135	16.737	13.5108	28.9988	0.465909	4.706
5722_1_s.dcm	s	12.44	32.43	0.383595	15.9601	12.17	32.85	0.370472	16.3736	12.08	32.73	0.36908	17.9971	12.34	32.64	0.378064	17.7587	12.2575	32.6625	0.375303	17.0224	11.9625	32.725	0.365546	4.706
5725_1_s.dcm	s	15.04	33.22	0.452739	15.0052	15.47	32.89	0.470356	18.343	15.57	33.17	0.4694	15.5515	15.61	32.85	0.47519	15.4966	15.4225	33.0325	0.466921	16.0991	14.5453	32.7687	0.443878	4.706
5726_1_l.dcm	l	14.66	28.15	0.520782	16.3324	15.19	28.2	0.538652	16.2364	15.9	28.59	0.556139	16.8602	15.05	28.43	0.52937	15.0306	15.2	28.3425	0.536236	16.1149	14.6641	28.0102	0.523529	4.706
5730_1_l.dcm	l	19.46	30.97	0.62835	17.1257	19.09	30.71	0.621622	17.3808	18.88	30.38	0.621461	18.0075	18.62	30.86	0.60337	15.4709	19.0125	30.73	0.618701	16.9962	17.9595	29.8226	0.60221	4.706
5733_1_s.dcm	s	11.52	30.07	0.383106	16.8723	11.57	30.16	0.383621	16.381	11.41	30.12	0.378818	15.3759	11.68	30.11	0.387911	18.7502	11.545	30.115	0.383364	16.8448	11	30.3875	0.361991	4.706
5739_1_l.dcm	l	15.73	28.42	0.553483	15.9289	15.57	27.73	0.561486	16.502	16.26	28.17	0.57721	18.6808	16.3	27.57	0.591222	16.8107	15.965	27.9725	0.57085	16.9806	15.488	27.1863	0.569697	4.706
5743_1_s.dcm	s	17.15	34.45	0.497823	16.2701	17.47	34.57	0.505351	15.6348	16.86	34.39	0.490259	15.1921	16.72	34.46	0.4852	17.963	17.05	34.4675	0.494658	16.265	16.05	34.6078	0.463768	4.706
5750_1_l.dcm	l	12.48	29.01	0.430196	16.3985	12.59	28.06	0.448681	16.9959	13.16	28.41	0.463217	16.0486	13.23	28.42	0.465517	18.7789	12.865	28.475	0.451903	17.0555	11.6984	28.1749	0.415205	4.706
5751_1_l.dcm	l	14.04	24.63	0.570037	16.1638	13.97	24.26	0.575845	16.2851	14.53	24.6	0.59065	15.0285	14.24	24.58	0.579333	17.5728	14.195	24.5175	0.578966	16.2626	13.8403	24.7148	0.56	4.706
5755_1_s.dcm	s	15.97	32.31	0.494274	18.0362	16.42	32.43	0.506321	17.8588	15.94	32.62	0.488657	15.5498	15.96	32.35	0.493354	17.0322	16.0725	32.4275	0.495652	17.1192	14.3	31.075	0.460177	4.706
5757_1_l.dcm	l	15.54	29.95	0.518865	15.2692	15.29	28.7	0.532753	16.7741	13.96	28.95	0.482211	18.5275	14.04	27.85	0.504129	17.7371	14.7075	28.8625	0.509489	17.077	14.2945	27.5203	0.519417	4.706
5760_1_s.dcm	s	17.06	35.11	0.485901	16.4054	16.39	35.06	0.467484	18.7326	16.18	35.44	0.456546	16.8853	15.86	35.39	0.448149	18.614	16.3725	35.25	0.46452	17.6593	16.5516	35.4438	0.466981	4.706
5762_1_s.dcm	s	13.85	26.62	0.520285	16.8481	13.85	26.35	0.525617	17.8102	13.98	26.61	0.525366	15.0464	14.01	26.51	0.52848	16.8065	13.9225	26.5225	0.524937	16.6278	13.8766	25.4125	0.546053	4.706
5766_1_s.dcm	s	14.17	30.46	0.4652	18.476	14.61	30.78	0.474659	16.695	14.9	30.78	0.484081	17.9041	14.75	30.92	0.477038	18.6827	14.6075	30.735	0.475244	17.9394	14.3781	30.0938	0.477778	4.706
5774_1_s.dcm	s	13.36	29.48	0.453189	17.1067	13.31	29.7	0.448148	16.3453	13.55	29.8	0.454698	18.8003	13.55	29.72	0.455922	18.2501	13.4425	29.675	0.452989	17.6256	13.0406	29.7594	0.438202	4.706
5778_1_s.dcm	s	13.8	29.21	0.472441	18.6765	13.37	29.54	0.452607	18.9994	13.12	29.61	0.443094	16.2471	13.57	29.52	0.459688	15.1308	13.465	29.47	0.456957	17.2635	13.7094	27.7531	0.493976	4.706
5784_1_l.dcm	l	12.79	25.64	0.49883	16.3671	12.76	25.72	0.496112	15.8219	12.86	25.64	0.50156	15.6765	12.9	25.75	0.500971	15.8234	12.8275	25.6875	0.499368	15.9222	12.4242	26.0508	0.476923	4.706
5791_1_s.dcm	s	12.11	28.17	0.42989	17.3759	12.55	27.94	0.449177	16.1105	12.75	28.32	0.450212	17.4034	12.41	28.3	0.438516	15.1004	12.455	28.1825	0.441949	16.4976	12.1	27.775	0.435644	4.706
5795_1_s.dcm	s	14.66	29.48	0.497286	16.5009	14.93	32.84	0.454629	17.4606	14.77	29.86	0.494642	18.0903	14.7	30	0.49	18.3543	14.765	30.545	0.484139	17.6015	14.0437	29.9266	0.469274	4.706
5797_1_s.dcm	s	14.02	30.57	0.45862	16.1026	13.46	30.46	0.441891	16.0348	13.43	30.41	0.441631	15.4452	13.47	30.41	0.442946	18.7951	13.595	30.4625	0.446272	16.5944	13.0406	30.7625	0.423913	4.706
5802_1_l.dcm	l	17.33	31.47	0.550683	16.5226	17.38	31.77	0.547057	15.7539	17.33	31.93	0.54275	17.5919	17.29	32.05	0.53947	16.4149	17.3325	31.805	0.54499	16.5708	16.8061	30.4816	0.551351	4.706
5804_1_s.dcm	s	14.02	27.62	0.507603	18.134	13.88	27.76	0.5	18.2383	13.34	27.81	0.479684	15.8031	13.41	27.82	0.482027	17.7445	13.6625	27.7525	0.492329	17.48	13.2	27.3625	0.482412	4.706
5806_1_s.dcm	s	14.61	35.28	0.414116	15.7277	14.34	35.98	0.398555	16.3151	14.77	35.74	0.413262	18.8732	14.76	35.69	0.413561	16.7117	14.62	35.6725	0.409874	16.9069	14.3781	34.9422	0.411483	4.706
5807_1_l.dcm	l	12.65	24.52	0.515905	15.5619	12.49	24.62	0.507311	18.0119	12.64	24.7	0.511741	16.0609	12.72	24.58	0.517494	17.5283	12.625	24.605	0.513113	16.7908	12.0234	24.7148	0.486486	4.706
5812_1_s.dcm	s	10.59	25.45	0.41611	16.5622	10.5	25.56	0.410798	18.3085	10.44	25.42	0.4107	17.8834	10.45	25.47	0.410287	16.606	10.495	25.475	0.411974	17.34	10.175	25.4375	0.4	4.706
5813_1_l.dcm	l	13.23	26.68	0.495877	18.3893	13.24	26.6	0.497744	18.0942	13.36	26.73	0.499813	18.6285	13.33	26.63	0.500563	18.6055	13.29	26.66	0.498499	18.4294	12.6869	26.5273	0.478261	4.706
5814_1_s.dcm	s	11.06	30.07	0.367808	16.7222	11.06	30.12	0.367198	18.2697	11.03	30.12	0.366202	16.6398	11.01	29.92	0.367981	15.5434	11.04	30.0575	0.367297	16.7938	10.5875	29.0125	0.364929	4.706
5815_1_s.dcm	s	13.8	28.67	0.481339	15.9244	13.9	28.02	0.496074	16.2	14.04	28.57	0.491425	18.702	13.92	28.57	0.487224	16.9399	13.915	28.4575	0.489016	16.9416	13.7094	28.2547	0.485207	4.706
5821_1_s.dcm	s	10.87	27.66	0.392986	16.9104	10.78	27.48	0.392285	18.614	10.88	27.81	0.391226	17.9002	10.84	27.68	0.391618	18.5493	10.8425	27.6575	0.392029	17.9935	10.175	26.5375	0.38342	4.706
5824_1_s.dcm	s	14.48	31.74	0.456207	15.4238	14.06	31.06	0.452672	16.8203	14.24	31.86	0.446955	16.2511	14.53	31.57	0.460247	15.121	14.3275	31.5575	0.45402	15.9041	13.6125	31.075	0.438053	4.706
5825_1_l.dcm	l	14.56	26.23	0.55509	15.2981	14.34	25.96	0.552388	18.8036	14.53	25.43	0.571372	15.2221	14.51	24.46	0.593213	15.9778	14.485	25.52	0.568016	16.3254	14.0051	23.7263	0.590278	4.706
5828_1_l.dcm	l	15.45	29.12	0.530563	17.7502	15.15	28.1	0.539146	17.629	15.55	28.14	0.552594	16.6787	16.42	28.98	0.566598	15.1498	15.6425	28.585	0.547225	16.8019	14.8289	28.1749	0.526316	4.706
5830_1_s.dcm	s	20.88	32.84	0.63581	18.033	28.88	32.36	0.89246	16.2739	20.23	32.98	0.613402	15.3314	19.8	32.72	0.605134	15.4813	22.4475	32.725	0.686702	16.2799	15.5484	31.4312	0.494681	4.706
5831_1_l.dcm	l	14.72	30.44	0.483574	16.3358	14.66	30.28	0.484148	18.9219	14.77	30.38	0.486175	15.7567	14.73	30.49	0.483109	15.4226	14.72	30.3975	0.484252	16.6092	14.1698	30.6464	0.462366	4.706
5833_1_s.dcm	s	9.97	26.69	0.373548	18.045	9.75	26.65	0.365854	18.9717	9.69	26.67	0.36333	16.6142	10.1	26.65	0.378987	15.2285	9.8775	26.665	0.37043	17.2149	9.35	26.675	0.350515	4.706
5836_1_s.dcm	s	15.04	31.21	0.481897	18.018	15.1	31.11	0.485374	18.9791	14.9	30.96	0.481266	15.6184	15.16	31.24	0.485275	16.0749	15.05	31.13	0.483453	17.1726	15.2141	31.2641	0.486631	4.706
5840_1_s.dcm	s	15.47	33.55	0.461103	16.7923	15.58	32.89	0.4737	18.8598	15.45	33.53	0.460781	16.5529	15.21	33.12	0.459239	17.6873	15.4275	33.2725	0.463706	17.4731	14.0437	31.0969	0.451613	4.706
5844_1_s.dcm	s	16.41	29.4	0.558163	17.7932	16.72	29.65	0.563912	18.8115	16.86	29.3	0.575427	18.8486	16.52	29.73	0.555668	15.0528	16.6275	29.52	0.563292	17.6265	15.7156	28.7563	0.546512	4.706
5845_1_s.dcm	s	12.82	33.81	0.379178	15.2788	13.27	33.78	0.392836	18.0574	13.18	33.96	0.388104	15.8972	13.48	33.88	0.397875	15.2335	13.1875	33.8575	0.389498	16.1167	12.7063	33.7719	0.376238	4.706
5846_1_s.dcm	s	13.15	30.08	0.437168	18.1284	12.82	30.35	0.422405	16.5709	13.24	30.65	0.431974	16.5832	13.14	30.32	0.433377	16.2994	13.0875	30.35	0.431231	16.8955	11.5359	29.7594	0.38764	4.706
5847_1_l.dcm	l	20.28	27.65	0.733454	17.3972	20.16	28.26	0.713376	16.3987	20.43	27.4	0.74562	18.2799	20.52	26.24	0.782012	16.2631	20.3475	27.3875	0.743616	17.0847	19.1128	26.033	0.734177	4.706
5849_2_s.dcm	s	12.74	28.79	0.442515	18.5121	12.21	28.83	0.423517	18.5663	12.27	28.85	0.425303	17.2621	12.93	28.86	0.448025	16.474	12.5375	28.8325	0.43484	17.7036	0	6.6	0	4.706
5856_3_s.dcm	s	14.78	30.66	0.482061	15.0977	15.81	30.59	0.516836	18.0482	13.06	30.71	0.425269	18.0782	12.87	30.33	0.424332	17.666	14.13	30.5725	0.462124	17.2225	13.0406	29.2578	0.445714	4.706
5857_1_s.dcm	s	13.66	29.33	0.465735	18.1997	13.28	29.29	0.453397	18.3578	13.57	29.3	0.46314	17.1698	13.68	29.23	0.468012	16.7716	13.5475	29.2875	0.462571	17.6247	12.925	28.875	0.447619	4.706
5858_1_s.dcm	s	12.91	26.92	0.479569	17.6754	12.86	26.79	0.48003	16.275	13.12	27.28	0.480938	17.9491	12.96	27.14	0.477524	18.1746	12.9625	27.0325	0.479515	17.5185	11.9625	26.675	0.448454	4.706
5878_1_s.dcm	s	14.07	32.38	0.434527	17.8211	14.06	31.87	0.441167	15.265	14.46	32.28	0.447955	17.7691	14.59	3.29	4.43465	17.7472	14.295	24.955	1.43958	17.1506	13.6125	31.7625	0.428571	4.706
5880_1_s.dcm	s	12.2	29.49	0.4137	18.1604	11.9	29.49	0.403527	17.3672	12.14	29.43	0.412504	15.2286	12.42	29.46	0.421589	15.3798	12.165	29.4675	0.41283	16.534	11.5359	29.2578	0.394286	4.706
5881_1_s.dcm	s	14.77	27.54	0.536311	17.3291	14.99	28.2	0.53156	16.7253	15.14	29.24	0.517784	16.3669	15.2	28.98	0.5245	15.5617	15.025	28.49	0.527539	16.4957	16.05	28.0875	0.571429	4.706
5882_1_s.dcm	s	11.84	23.13	0.511889	15.8863	11.94	28.32	0.42161	16.7147	11.93	28.63	0.416696	16.0178	11.79	28.63	0.411806	16.7064	11.875	27.1775	0.4405	16.3313	11.825	28.05	0.421569	4.706
5883_1_s.dcm	s	17.26	29.81	0.579	15.7644	16.88	29.98	0.563042	16.6155	16.74	30.35	0.551565	17.8359	17.09	30.09	0.567963	18.6959	16.9925	30.0575	0.565393	17.2279	15.3812	29.425	0.522727	4.706
5885_1_s.dcm	s	14.88	28.56	0.521008	18.2331	15.09	28.56	0.528361	16.9802	15.08	28.81	0.523429	15.2538	15.07	28.71	0.524904	15.3784	15.03	28.66	0.524426	16.4614	14.0437	28.2547	0.497041	4.706
5886_1_l.dcm	l	16.54	34.29	0.482356	16.0176	16.37	34.93	0.468652	15.6788	16.38	34.79	0.470825	18.6107	16.92	34.67	0.48803	15.7909	16.5525	34.67	0.477466	16.5245	16.147	34.436	0.4689	4.706
5891_1_s.dcm	s	12.99	28.87	0.449948	16.6707	12.82	28.83	0.444676	18.6384	12.87	29	0.443793	18.5037	12.96	28.99	0.447051	15.8578	12.91	28.9225	0.446367	17.4176	11.825	28.7375	0.411483	4.706
5914_1_l.dcm	l	14.45	28.84	0.50104	16.1578	14.18	28.96	0.489641	15.7955	15.67	29.19	0.536828	18.3485	14.29	29.2	0.489384	17.6754	14.6475	29.0475	0.504223	16.9943	14.0051	29.3283	0.477528	4.706
5915_1_s.dcm	s	10.78	25.77	0.418316	17.8608	10.82	25.95	0.416956	18.553	11.03	25.87	0.426363	17.9527	10.83	25.92	0.417824	15.2999	10.865	25.8775	0.419865	17.4166	10.3125	25.7125	0.40107	4.706
5917_1_s.dcm	s	11.85	29.98	0.395264	15.3605	12.66	30.29	0.41796	18.6559	12.94	30.16	0.429045	16.5237	12.36	30.25	0.408595	17.5863	12.4525	30.17	0.412716	17.0316	12.3719	30.0938	0.411111	4.706
5918_1_s.dcm	s	11.99	27.94	0.429134	16.9731	12.03	28.17	0.42705	18.169	11.78	28.1	0.419217	18.6007	12.02	28.18	0.426544	17.58	11.955	28.0975	0.425486	17.8307	11.825	27.3625	0.432161	4.706
5922_1_s.dcm	s	11.09	28.56	0.388305	15.8536	11.04	28.67	0.385072	16.5208	11.65	28.51	0.408629	17.5536	11.12	28.63	0.388404	15.7544	11.225	28.5925	0.392602	16.4206	10.3656	27.7531	0.373494	4.706
5923_1_s.dcm	s	10.64	26.97	0.394512	15.7054	10.64	26.65	0.39925	17.7709	10.96	26.76	0.409567	17.7236	11.02	26.65	0.413508	16.1878	10.815	26.7575	0.404209	16.8469	10.45	27.225	0.383838	4.706
5924_1_l.dcm	l	16.74	32.74	0.511301	15.8822	16.69	32.57	0.512435	17.7214	16.98	31.98	0.530957	18.24	16.29	30.89	0.527355	18.5347	16.675	32.045	0.520512	17.5946	16.4766	30.6464	0.537634	4.706
5932_1_s.dcm	s	12.91	25.36	0.509069	15.898	12.5	25.36	0.492902	17.4473	12.45	25.81	0.482371	16.0925	12.89	25.41	0.507281	18.9684	12.6875	25.485	0.497906	17.1015	12.2375	24.8875	0.491713	4.706
5940_1_s.dcm	s	14.56	34.08	0.42723	17.1864	15.13	33.81	0.447501	15.3183	14.41	34.27	0.420484	16.467	14.43	34.35	0.420087	15.6727	14.6325	34.1275	0.428826	16.1611	14.1625	34.65	0.40873	4.706
5946_1_s.dcm	s	12.72	29.23	0.435169	16.1459	13.04	29.14	0.447495	18.2387	13.49	29.24	0.461354	15.3473	12.88	29.26	0.440191	16.9682	13.0325	29.2175	0.446052	16.675	12.2375	28.4625	0.429952	4.706
5953_1_s.dcm	s	14.37	30.03	0.478521	17.0463	14.42	30.56	0.471859	17.3129	14.9	31.02	0.480335	18.0119	14.52	30.83	0.47097	15.6103	14.5525	30.61	0.475421	16.9953	13.3375	29.8375	0.447005	4.706
5954_1_s.dcm	s	12.55	29.45	0.426146	16.4561	12.55	29.45	0.426146	15.659	13.06	29.37	0.444671	18.5473	29.9	29.17	1.02503	16.6084	17.015	29.36	0.580497	16.8177	11.825	28.4625	0.415459	4.706
5955_1_s.dcm	s	11.06	29.93	0.369529	18.1578	10.55	29.71	0.355099	15.8234	10.88	29.67	0.3667	16.4826	11.08	29.65	0.373693	16.3714	10.8925	29.74	0.366255	16.7088	10.3125	30.25	0.340909	4.706
5964_1_s.dcm	s	12.01	28.13	0.426946	16.6752	11.58	28.57	0.40532	16.5622	12.38	28.2	0.439007	15.7284	12.4	28.57	0.434022	16.5838	12.0925	28.3675	0.426324	16.3874	11.7031	29.2578	0.4	4.706
5988_1_s.dcm	s	11.71	28.41	0.412179	18.4995	11.57	28.73	0.402715	15.975	11.93	28.33	0.421108	15.962	11.87	28.55	0.415762	18.9158	11.77	28.505	0.412941	17.3381	12.1	27.6375	0.437811	4.706
5994_1_s.dcm	s	12.82	27.36	0.468567	16.0268	13.04	27.32	0.477306	15.2928	13.79	27.4	0.503285	18.9161	13.71	27.45	0.499454	17.243	13.34	27.3825	0.487153	16.8697	12.5391	27.2516	0.460123	4.706
6000_1_s.dcm	s	13.55	27.94	0.484968	16.4332	13.46	27.8	0.484173	17.2752	13.64	27.58	0.494561	18.2977	13.54	27.75	0.487928	16.135	13.5475	27.7675	0.487907	17.0353	12.5125	26.675	0.469072	4.706
6001_1_s.dcm	s	12.77	29.98	0.425951	18.0106	12.82	30.12	0.425631	17.6778	12.9	29.89	0.431582	18.3873	12.68	30.17	0.420285	17.8279	12.7925	30.04	0.425862	17.9759	12.375	29.975	0.412844	4.706
6003_1_s.dcm	s	13.84	33.61	0.411782	16.1103	13.88	30.72	0.451823	16.6506	13.86	30.65	0.452202	16.1637	13.69	30.19	0.453461	15.7662	13.8175	31.2925	0.442317	16.1727	13.3375	29.15	0.457547	4.706
6004_1_s.dcm	s	12.41	29.97	0.414081	16.1973	12.41	26.63	0.466016	17.8435	12.45	29.73	0.418769	18.277	12.45	29.95	0.415693	17.1179	12.43	29.07	0.42864	17.3589	12.1	29.15	0.415094	4.706
6006_1_s.dcm	s	13.05	28.08	0.464744	15.9007	11.8	29.83	0.395575	15.2034	13.76	28.03	0.490903	15.9816	13.69	27.93	0.490154	17.6583	13.075	28.4675	0.460344	16.186	12.375	27.3625	0.452261	4.706
6007_1_s.dcm	s	11.76	30.02	0.391739	16.8416	13.69	29.79	0.45955	18.3399	11.48	29.74	0.386012	17.9398	11.79	29.77	0.396036	15.2553	12.18	29.83	0.408334	17.0942	10.8625	28.1875	0.385366	4.706
6010_1_s.dcm	s	13.6	29.66	0.45853	16.5638	12.45	31.18	0.399294	16.497	13.87	29.89	0.464035	18.9544	14.14	29.92	0.472594	15.2639	13.515	30.1625	0.448613	16.8198	11.9625	28.875	0.414286	4.706
6012_1_s.dcm	s	12.74	31	0.410968	17.3976	12.45	31.18	0.399294	17.3976	12	30.86	0.388853	17.3976	12.21	30.95	0.394507	17.3976	12.35	30.9975	0.398406	17.3976	12.925	29.2875	0.441315	4.706
6013_1_s.dcm	s	15.18	31.61	0.480228	16.2581	15.78	30.86	0.511342	16.7062	14.06	31.01	0.453402	16.3249	14.15	30.9	0.457929	16.4382	14.7925	31.095	0.475725	16.4319	12.65	31.075	0.40708	4.706
6022_1_l.dcm	l	15.41	30.39	0.507075	16.989	15.57	30.65	0.507993	16.1579	15.51	30.33	0.511375	16.7388	15.36	32.23	0.476575	16.641	15.4625	30.9	0.500754	16.6317	16.6413	28.834	0.577143	4.706
6024_1_s.dcm	s	13.42	27.06	0.495935	16.1231	13.61	27.15	0.501289	16.4235	13.42	26.6	0.504511	16.6093	13.57	27.12	0.500369	16.9529	13.505	26.9825	0.500526	16.5272	12.1	27.225	0.444444	4.706
6027_1_l.dcm	l	17.59	29.38	0.598707	16.4173	17.65	29.91	0.590104	16.5738	17.54	30.12	0.582337	16.9577	17.58	29.91	0.587763	16.7813	17.59	29.83	0.589728	16.6825	16.3118	29.6578	0.55	4.706
6028_1_l.dcm	l	16.63	35.24	0.471907	16.3833	17.22	35.19	0.489344	16.5575	16.85	34.92	0.482532	16.1739	16.78	35.21	0.476569	16.1963	16.87	35.14	0.480088	16.3277	15.9823	34.6008	0.461905	4.706
6029_1_l.dcm	l	14.46	32.58	0.443831	16.4063	14.39	32.57	0.441818	16.8918	13.97	32.58	0.428791	16.7491	15.53	32.52	0.477552	16.963	14.5875	32.5625	0.447998	16.7525	14.6641	33.1179	0.442786	4.706
6034_1_s.dcm	s	13.6	25.97	0.523681	16.5199	13.69	26.02	0.526134	16.4395	13.42	25.91	0.517947	16.602	13.98	26.1	0.535632	16.8098	13.6725	26	0.525848	16.5928	13.2078	25.5797	0.51634	4.706
6036_1_l.dcm	l	16.69	36.15	0.461687	16.2119	16.63	37	0.449459	16.9754	15.94	36.15	0.440941	16.557	16.51	35.42	0.466121	16.5205	16.4425	36.18	0.454552	16.5662	16.147	35.0951	0.460094	4.706
6039_1_s.dcm	s	12.91	28.82	0.447953	16.1314	13	28.73	0.452489	16.8784	12.98	28.82	0.450382	16.3392	13.4	28.81	0.465116	16.0811	13.0725	28.795	0.453985	16.3575	12.1	28.6	0.423077	4.706
6044_1_s.dcm	s	13.89	27.78	0.5	16.8226	14.25	27.89	0.510936	16.986	13.6	27.85	0.48833	16.2511	14.78	27.34	0.5406	16.039	14.13	27.715	0.509967	16.5247	12.925	26.8125	0.482051	4.706
6052_1_s.dcm	s	12.49	28.75	0.434435	16.0503	12.23	28.51	0.428972	16.0124	12.51	28.56	0.438025	16.1823	12.58	29.05	0.433046	16.2276	12.4525	28.7175	0.43362	16.1181	12.2047	27.5859	0.442424	4.706
6056_1_s.dcm	s	12.13	29.09	0.416982	16.4721	11.79	28.2	0.418085	16.8374	11.74	28.83	0.407215	16.2879	12.34	29.09	0.424201	16.2675	12	28.8025	0.416621	16.4662	11.2016	27.9203	0.401198	4.706
6057_1_l.dcm	l	15.65	30.6	0.511438	16.3512	15.35	30.9	0.496764	16.6393	15.7	31.32	0.501277	16.2094	15.73	29.57	0.531958	16.6339	15.6075	30.5975	0.510359	16.4584	13.8403	27.6806	0.5	4.706
6058_1_l.dcm	l	14.72	28.76	0.511822	16.3518	14.67	29.64	0.494939	16.617	14.58	28.26	0.515924	16.3098	15	28.62	0.524109	16.5348	14.7425	28.82	0.511698	16.4534	13.5108	27.8454	0.485207	4.706
6062_1_s.dcm	s	12.74	30.82	0.413368	16.4326	12.85	30.89	0.415992	16.9596	12.54	30.95	0.40517	16.5911	12.87	30.78	0.418129	16.2338	12.75	30.86	0.413165	16.5543	12.65	28.875	0.438095	4.706
6064_1_s.dcm	s	10.61	24.78	0.428168	16.2107	10.77	25.11	0.428913	16.8206	10.71	24.99	0.428571	16.3653	10.65	25.12	0.423965	16.788	10.685	25	0.427404	16.5462	9.52969	23.5734	0.404255	4.706
6065_1_s.dcm	s	14.45	27.8	0.519784	16.5388	14.54	27.87	0.521708	16.9791	14.5	27.54	0.526507	16.7701	14.58	27.92	0.522206	16.2338	14.5175	27.7825	0.522551	16.6305	14.2109	26.75	0.53125	4.706
6072_1_l.dcm	l	15.95	31.73	0.502679	16.2845	16.16	29.67	0.544658	16.5412	16.05	31.61	0.507751	16.033	16.21	29.47	0.550051	16.3018	16.0925	30.62	0.526285	16.2902	15.6527	28.834	0.542857	4.706
6073_1_s.dcm	s	10.87	28.27	0.384507	16.8957	11.06	28.26	0.391366	16.4937	11.06	28.08	0.393875	16.7729	11.11	28.29	0.392718	16.8532	11.025	28.225	0.390616	16.7539	10.3125	27.3625	0.376884	4.706
6074_1_s.dcm	s	15.42	34.79	0.443231	16.4629	15.55	35.12	0.442768	16.021	15.42	35.05	0.439943	16.8659	15.66	35.18	0.445139	16.9043	15.5125	35.035	0.44277	16.5635	14.3781	35.1094	0.409524	4.706
6078_1_s.dcm	s	11.39	27.14	0.419676	16.2879	11.76	27.15	0.433149	16.9447	11.21	27.01	0.415031	16.1272	11.65	27.13	0.429414	16.0164	11.5025	27.1075	0.424318	16.344	10.725	26.5375	0.404145	4.706
6079_1_s.dcm	s	14.01	29.75	0.470924	16.5672	13.28	30.02	0.442372	16.0827	13.36	29.75	0.449076	16.4691	13.16	29.96	0.439252	16.4281	13.4525	29.87	0.450406	16.3868	12.3719	29.9266	0.413408	4.706
